# Supplementary material for: Systemic IFN-I combined with topical TLR7/8 agonists promotes distant tumor suppression by c-Jun-dependent IL-12 expression in dendritic cells
Source: Nat Cancer. 2025 Jan 23;6(1):175–93. doi: 10.1038/s43018-024-00889-9 (PMC11779648; doi:10.1038/s43018-024-00889-9)
Supplement: Supplementary file 3 — Supplementary Table 1. List of correlation of TLR7/8 with different cell type markers in a TCGA-SCKM patient subset that received IFN-α. Supplementary Table 2. List of murine markers to characterize the tumor microenvironment by IHC. Supplementary Table 3. List of human markers used to stain myeloid cells in patients with melanoma by multiplex immunofluorescence. Supplementary Table 4. List of antibodies used to determine immune cells by flow cytometry. Supplementary Table 5. Primer sequences for gene expression analysis by RT–qPCR. [file 43018_2024_889_MOESM3_ESM.xlsx]

## Sheet: Legend
	Supplementary Table	List
	Supplementary Table 1	Gene expression analysis
	Supplementary Table 2	IHC antibodies
	Supplementary Table 3	Multiplex antibodies
	Supplementary Table 4	Flow cytometry antibodies
	Supplementary Table 5	qRT-PCR primers

## Sheet: Supplementary Table 1
			TLR7		TLR8
	Cell type	Marker	no IFN	IFN	no IFN	IFN
	Endothelial cells	ICAM1	ns	0.2263	ns	0.2783
		TIE2/TEK	ns	ns	ns	ns
	Epithelial cells	EPCAM	ns	ns	ns	ns
	Immune cells	PTPRC	0.4509	0.6645	0.6721	0.8465
	pDCs	CLEC4C	ns	0.31	0.6065	0.3294
	NK	NCAM1	ns	ns	ns	ns
	B cells	CD19	ns	0.4487	ns	0.5404
		MS4A1	ns	0.6008	ns	0.7892
	Stem cells	CD34	ns	ns	ns	ns
	Meyloid cells	CD68	ns	0.3717	0.3713	0.3793
		CD1C	ns	0.3135	ns	0.3566
	Mature DC	LAMP3	ns	0.4652	ns	0.5493
	cDC1	XCR1	0.3206	0.5677	0.5312	0.5298
		CLEC9A	0.6035	0.4653	0.3794	0.5264
	cDC2/DC3s/MoDCs /Macrophages	CLEC10A	ns	0.3052	0.3632	0.5334

## Sheet: Supplementary Table 2
IHC- Antibodies	Source	Catalog number	Clone	Retrieval	Dilution	Identifier
Goat anti-mouse Endomucin	Thermo Fisher Scientific	12-5851-80	Polyclonal	pH = 6	1:200	RRID:AB_891531
Rabbit anti-mouse CD8a	Abcam	ab217344	EPR21769	pH = 9	1:500	RRID:AB_2890649
Rabbit anti-human TLR7	Abcam	ab124928	EPR2088(2)	pH = 6	1:200	RRID: AB_11131208
Goat anti-human TLR8	Abcam	ab53630	Polyclonal	pH = 6	1:200	RRID:AB_883061

## Sheet: Supplementary Table 3
Multiplex Antibodies	Source	Catalog number	Clone	Retrieval	Dilution	Identifier
Mouse anti-humanCD1a	biotechne (Novus Biologicals)	NBP2-34313-0.1mg	O10	pH = 6	1:200	-
Mouse anti-human CD1c	LifeTech Austria	TA505411	OTI2F4	pH = 6	1:200	-
Mouse anti-human CD68	Thermo Fisher Scientific	14-0688-82	KP1	pH = 6	1:200	RRID:AB_11151139
Rabbit anti-human CD141	Cell Signaling	43514S	E7Y9P	pH = 6	1:200	-
Rabbit anti- human HLA-DR	Thermo Fisher Scientific	MA5-32232	SCo6-78	pH = 9	1:200	RRID: AB_2809518
Rabbit anti-human TLR7	Abcam	ab124928	EPR2088(2)	pH = 6	1:200	RRID: AB_11131208
Rabbit anit-human XCR1	Cell Signaling	#44665	D2F8T	pH = 9	1:100	RRID:AB_2799269

## Sheet: Supplementary Table 4
Flow cytometry antibodies	Source	Catalog number	Clone	Dilution	Identifier
anti-mouse CD3 Antibody Alexa Fluor 700	BioLegend	Cat# 100216	17A2	1:200	RRID:AB_493696
anti-mouse CD4 Antibody Pacific Blue	BioLegend	Cat# 100428	GK1.5	1:200	RRID:AB_493647
anti-mouse CD4 Antibody APC/Cyanine7	BioLegend	Cat# 100414	GK1.5	1:200	RRID:AB_312699
anti-mouse CD4 Antibody Spark Blue 550	BioLegend	Cat# 100474	GK1.5	1:200	RRID:AB_2819768
anti-mouse CD8a Antibody Brilliant Violet 510	BioLegend	Cat# 100751	53-6.7	1:200	RRID:AB_2563057
anti-mouse CD8a Antibody PE/Cyanine7	BioLegend	Cat# 100722	53-6.7	1:200	RRID:AB_312761
anti-mouse CD8a Antibody APC/Cyanine7	BioLegend	Cat# 100714	53-6.7	1:200	RRID:AB_312753
anti-mouse CD8a Antibody Brilliant Violet 711	BioLegend	Cat# 100748	53-6.7	1:200	RRID:AB_2562100
anti-mouse CD8a Antibody Spark Blue 574	BioLegend	Cat# 100794	53-6.7	1:200	RRID:AB_2922450
anti-mouse CD11b Antibody Brilliant Ultra Violet 563	BD Biosciences	Cat# 741242	M1/70	1:200	RRID:AB_2562100
anti-mouse/human CD11b Antibody Brilliant Violet 650	BioLegend	Cat# 101239	M1/70	1:200	RRID:AB_11125575
anti-mouse/human CD11b Antibody PE/Cyanine7	BioLegend	Cat# 101216	M1/70	1:200	RRID:AB_312799
anti-mouse/human CD11b Antibody PE/Dazzle	BioLegend	Cat# 101255	M1/70	1:200	RRID:AB_2563647
anti-mouse CD11c Antibody Brilliant Violet 421	BioLegend	Cat# 117330	N418	1:200	RRID:AB_11219593
anti-mouse CD11c Antibody Brilliant Ultra Violet 615	BD Biosciences	Cat# 751222	N418	1:200	RRID: AB_2875243
anti-mouse CD11c Antibody APC	BioLegend	Cat# 117310	N418	1:200	RRID:AB_313779
anti-mouse CD11c Antibody PE	BioLegend	Cat# 117307	N418	1:200	RRID:AB_313776
anti-mouse IL-12/IL-23p40 Antibody PE	BioLegend	Cat# 505204	C15.6	1:200	RRID:AB_315367
anti-mouse CD11c Antibody PE/Cyanine5	BioLegend	Cat# 117316	N418	1:200	RRID:AB_493566
anti-mouse CD19 Antibody Brilliant Violet 750	BioLegend	Cat#115561	6D5	1:200	RRID:AB_2813978
anti-mouse CD19 Antibody APC/Cyanine7	BioLegend	Cat# 115529	6D5	1:200	RRID:AB_830706
anti-mouse CD19 Antibody PE/Cyanine5	BioLegend	Cat# 115510	6D5	1:200	RRID:AB_313645
anti-mouse CD24 Antibody Pacific Blue	BioLegend	Cat# 101820	M1/69	1:200	RRID:AB_572011
anti-mouse CD25 Antibody APC/Cyanine7	BioLegend	Cat#102026	PC61	1:200	RRID:AB_830744
anti-mouse CD44 Antibody Pacific Blue	BioLegend	Cat# 103020	IM7	1:200	RRID:AB_493683
anti-mouse CD45 Antibody APC/Cyanine7	BioLegend	Cat# 103116	30-F11	1:200	RRID:AB_312981
anti-mouse CD45 Antibody Brilliant Violet 510	BioLegend	Cat# 103138	30-F11	1:200	RRID:AB_2563061
anti-mouse CD45 Antibody Brilliant Violet 785	BioLegend	Cat# 103149	30-F11	1:200	RRID:AB_2564590
anti-mouse/human CD45R/B220 Antibody Brilliant Violet 480	BD Biosciences	Cat# 565631	RA3-6B2	1:200	RRID:AB_2739311
anti-mouse/human CD45R/B220 Antibody FITC	BioLegend	Cat# 103206	RA3-6B2	1:200	RRID:AB_312991
anti-mouse/human CD45R/B220 Antibody APC/Cyanine7	BioLegend	Cat# 103224	RA3-6B2	1:200	RRID:AB_313007
anti-mouse CD64 (FcγRI) Antibody Alexa Fluor 488	BioLegend	Cat# 139316	X54-5/7.1	1:200	RRID:AB_2566556
anti-mouse CD64 (FcγRI) Antibody PE	BioLegend	Cat# 139304	X54-5/7.1	1:200	RRID:AB_10612740
anti-mouse CD80 Antibody Alexa Fluor 647	BioLegend	Cat# 104718	16-10A1	1:200	RRID:AB_492824
anti-mouse CD86 Antibody Alexa Fluor 488	BioLegend	Cat#105018	GL-1	1:200	RRID:AB_493463
anti-mouse CD103 Antibody Brilliant Ultra Violet 661	BD Biosciences	Cat# 750718	2E7	1:200	RRID: AB_2874838
anti-mouse CD274 Antibody PE/Cyanine7	BioLegend	Cat# 124314	10F.9G2	1:200	RRID:AB_10643573
anti-mouse CD279 Antibody Brilliant Violet 510	BioLegend	Cat# 135241	29F.1A12	1:200	RRID:AB_2715761
anti-mouse CD317 (BST2, PDCA-1) Antibody Alexa Fluor 488	biotechne	Cat# FAB8660G	44E9R	1:200	-
anti-mouse CD317 (BST2, PDCA-1) Antibody PE	BioLegend	Cat# 127009	927	1:200	RRID:AB_1953284
anti-mouse CD366 Antibody Brilliant Violet 711	BioLegend	Cat# 119727	RMT3-23	1:200	RRID:AB_2716208
anti-mouse F4/80 Antibody Alexa Fluor 647	BioLegend	Cat# 123122	BM8	1:200	RRID:AB_893480
anti-mouse F4/80 Antibody APC Fire 810	BioLegend	Cat# 123166	BM8	1:200	RRID:AB_2894417
anti-mouse Gr-1 Antibody Brilliant Ultra Violet 395	BD Biosciences	Cat# 563849	RB6-8C5	1:200	RRID:AB_2738450
anti-mouse I-A/I-E Antibody Brilliant Ultra Violet 496	BD Biosciences	Cat# 750281	M5/114.15.2	1:200	RRID:AB_2874472
anti-mouse I-A/I-E Antibody APC	BioLegend	Cat# 107614	M5/114.15.2	1:200	RRID:AB_313329
anti-mouse I-A/I-E Antibody APC/Cyanine7	BioLegend	Cat# 107628	M5/114.15.2	1:200	RRID:AB_2069377
anti-mouse I-A/I-E Antibody Alexa Fluor 700	BioLegend	Cat# 107622	M5/114.15.2	1:200	RRID:AB_493727
anti-mouse Ly-6G Antibody Alexa Fluor 700	BioLegend	Cat# 127622	1A8	1:200	RRID:AB_10643269
anti-mouse Ly-6G Antibody Spark YG593	BioLegend	Cat# 127668	1A8	1:200	RRID:AB_2892282
anti-mouse Ly-6C Antibody Pacific Blue	BioLegend	Cat# 128013	HK1.4	1:200	RRID:AB_1732090
anti-mouse Ly-6C Antibody PE/Cyanine7	BioLegend	Cat# 128018	HK1.4	1:200	RRID:AB_1732082
anti-mouse Ly-6C Antibody Brilliant Violet 570	BioLegend	Cat# 128030	HK1.4	1:200	RRID:AB_10896061
anti-mouse NK-1.1 Antibody Alexa Fluor 700	BioLegend	Cat# 108730	PK136	1:200	RRID:AB_2291262
anti-mouse NK-1.1 Antibody PE/Fire 810	BioLegend	Cat# 108767	PK136	1:200	RRID:AB_2936526
anti-mouse NK-1.1 Antibody PE/Cyanine5	BioLegend	Cat# 108716	PK136	1:200	RRID:AB_493590
anti-mouse TCR β chain Antibody Brilliant Ultra Violet 737	eBioscience	Cat# 367-5961-82	H57-597	1:200	RRID:AB_2896026
anti-mouse TCR β chain Antibody APC	BioLegend	Cat# 109212	H57-597	1:200	RRID:AB_313435
anti-mouse TCR β chain Antibody APC/Cyanine7	BioLegend	Cat# 109220	H57-597	1:200	RRID:AB_893624
anti-mouse TCR β chain Antibody PE	BioLegend	Cat# 109208	H57-597	1:200	RRID:AB_313431
anti-mouse TCR γ/δ Antibody Alexa Fluor 488	BioLegend	Cat# 118128	GL3	1:200	RRID:AB_2562771
anti-mouse TER-119/Erythroid Cells Antibody PE/Cyanine5	BioLegend	Cat# 116210	Ly-76	1:200	RRID:AB_313711
anti-mouse TLR7 Antibody PE	BD Biosciences	Cat# 565557	A94B10	1:200	RRID: AB_2739295
anti-mouse/rat XCR1 Antibody Brilliant Violet 650	BioLegend	Cat# 148220	ZET	1:200	RRID:AB_2566410

## Sheet: Supplementary Table 5
Primer name	Forward primer (5´-3´)	Reverse primer (5´-3´)
AP-1 protein
c-Jun	AAAACCTTGAAAGCGCAAAA	CGCAACCAGTCAAGTTCTCA
c-Fos	CAGCCTTTCCTACTACCATTCC	ACAGATCTGCGCAAAAGTCC
Fosb	GTTCGCAGAGAGCGGAAC	GCCTTTTCCTCTTCAAGCTG
Fra-1	GCATGTACCGAGACTACGGG	AGGTGGAACTTCTGCTGCTG
Fra-2	ACGCCGAGTCCTACTCCAG	CAGGCATATCTACCCGGAAC
Junb	ATGTGCACGAAAATGGAACA	CCTGACCCGAAAAGTAGCTG
Jund	CAAAAGCCAGAACACCGAGC	TGACGTGGCTGAGGACTTTC
Chemokines
Ccl2	GAAGGAATGGGTCCAGACAT	ACGGGTCAACTTCACATTCA
Cytokines
Il6	GAGGATACCACTCCCAACAGACC	AAGTGCATCATCGTTGTTCATACA
Il12p35	CACAGATGACATGGTGAAGACG	AGGCAACTCTCGTTCTTGTG
Il12p40	GCAGCAAAGCAAGATGTGTCC	ACTGTTTCTCCAGGGGCATC
Cytotoxic
Trail	GTGTCTGTGGCTGTGACTTACA	AATGCCCTTTCCGAGAGGA
Gzmb	ATTCCCCACCCAGACTATAATCC	TTACTCTTCAGCTTTAGCAGCATGA
Type I -IFN
Ifnb	AACTCCACCAGCAGACAGTG	GGTACCTTTGCACCCTCCAG
Mx1	TGGACATTGCTACCACAGAGGC	TTGCCTTCAGCACCTCTGTCCA
Receptors
Tlr7	ATGCCTTCAAGAAAGATGTCCT	TGTCTCTTCCGTGTCCACATC
Tlr8	GTTATGTTGGCTGCTCTGGTTCAC	TCACTCTCTTCAAGGTGGTAGC
Reference
Tbp	GGGGAGCTGTGATGTGAAGT	CCAGGAAATAATTCTGGCTCAT
