# Supplementary material for: Systemic IFN-I combined with topical TLR7/8 agonists promotes distant tumor suppression by c-Jun-dependent IL-12 expression in dendritic cells
Source: Nat Cancer. 2025 Jan 23;6(1):175–93. doi: 10.1038/s43018-024-00889-9 (PMC11779648; doi:10.1038/s43018-024-00889-9)
Supplement: Supplementary file 4 — Statistical source data. [file 43018_2024_889_MOESM4_ESM.xlsx]

## Sheet: Fig.1a
	Source Data - B16 - F10 melanoma tumors - 5 days
		Control
	day 1	18.2204	8.17708	17.6023	8.17708	19.3769	8.17708	8.17708
	day 2	56.476	29.472	43.1064	30.0906	26.4514	16.014	8.17708
	day 3	137.089	64.7384	62.8968	59.346	46.158	26.9255	24.1989
	day 4	166.169	127.521	118.692	95.1881	81.1167	41.347	39.7995
	day 5	206.802	162.947	129.996	143.619	121.447	143.72	128.516
		IMQ topical
	day 1	11.8268	18.807	14.5241	17.6023	8.17708	8.17708	8.17708
	day 2	47.6191	27.8078	47.6887	116.193	18.2204	15.543	18.6082
	day 3	109.233	57.5834	62.8262	135.012	90.2357	51.9278	28.2077
	day 4	112.672	76.6479	80.6603	223.725	83.9322	46.4469	36.8427
	day 5	159.681	127.521	100.318	280.887	148.143	85.2625	43.9862
		IMQ oral
	day 1	21.1741	13.1294	8.17708	15.072	15.4043	25.0023	8.17708	8.17708
	day 2	28.6577	34.0062	21.6566	32.24	72.8307	53.6982	23.9362	11.8985
	day 3	91.8188	67.0505	54.2613	32.6356	72.1431	56.1668	86.3207	37.7847
	day 4	159.198	81.1167	109.303	70.3653	124.995	97.0229	97.6414	48.3822
	day 5	224.24	148.836	129.996	67.0505	194.344	142.155	172.464	170.973
		IMQ topical + oral
	day 1	17.0994	21.6566	8.17708	25.0949	16.5965	23.7201	8.17708	8.17708
	day 2	46.606	32.6356	18.2204	21.0867	35.8222	39.6959	13.6438	14.0839
	day 3	74.9999	43.544	34.0062	11.3207	26.2844	19.8281	8.3053	19.9469
	day 4	82.4062	76.415	37.8281	12.5898	17.0994	16.0935	13.6438	19.9469
	day 5	0	80.8524	39.5876	9.0432	17.6845	17.6845	8.17708	12.3821

## Sheet: Fig.1b
	Source Data - B16 - Treatment termination
	Day	Control
	1	22.45	27.61	33.51	14.14	22.45
	2	33.51	47.71	47.71	22.45	33.51
	3	47.71	65.45	65.45	40.19	65.45
	4	75.77	99.54	99.54	56.12	113.1
	5	113.1	143.79	143.79	75.77	143.79
	6	179.59	179.59	220.89	99.54	179.59
	7	220.89	243.73	268.08	127.83	268.08
	8	321.56	321.56	350.77	161.03	350.77
	9	381.7	448.92	448.92	220.89	448.92
	10	448.92	523.6	606.13	268.08	606.13
	Day	IMQ oral
	1	33.51	33.51	33.51
	2	47.71	47.71	47.71
	3	65.45	65.45	47.71
	4	87.11	99.54	65.45
	5	113.1	143.79	113.1
	6	179.59	179.59	179.59
	7	268.08	243.73	243.73
	8	381.7	321.56	321.56
	9	523.6	448.92	448.92
	10	796.33	523.6	606.13
	Day	IMQ topical
	1	33.51	33.51	33.51	22.45
	2	47.71	47.71	56.12	40.19
	3	65.45	75.77	75.77	56.12
	4	113.1	113.1	99.54	87.11
	5	161.03	161.03	143.79	161.03
	6	220.89	220.89	220.89	179.59
	7	268.08	268.08	243.73	220.89
	8	321.56	321.56	321.56	321.56
	9	448.92	448.92	448.92	448.92
	10	606.13	606.13	606.13	606.13
	Day	IMQ oral & topical
	1	22.45	22.45	33.51	33.51	33.51
	2	33.51	33.51	47.71	40.19	40.19
	3	40.19	40.19	65.45	56.12	47.71
	4	47.71	47.71	87.11	65.45	56.12
	5	56.12	47.71	113.1	87.11	65.45
	6	65.45	65.45	179.59	113.1	87.11
	7	56.12	65.45	179.59	143.79	87.11
	8	75.77	87.11	268.08	161.03	113.1
	9	87.11	99.54	321.56	179.59	143.79
	10	143.79	87.11	448.92	220.89	220.89

## Sheet: Fig.1c
	Source Data - 4T1 breast cancer - 5 days
		Control
	day 1	26.5084	15.543	25.0949	14.5241	32.4948	25.0949
	day 2	36.8427	21.779	34.2276	20.5691	30.9834	33.2505
	day 3	36.8427	33.4316	60.1143	47.6191	36.6155	56.1668
	day 4	40.192	39.3547	76.2266	48.6323	41.6087	83.0326
	day 5	65.3392	69.4207	101.753	55.107	58.9582	79.2452
		IMQ topical and oral
	day 1	10.3008	26.4514	30.2277	22.4379	37.8281	32.6356
	day 2	18.807	20.5691	41.6087	23.079	39.6959	17.6023
	day 3	21.1741	27.9413	41.6087	42.4654	34.3307	23.7201
	day 4	30.0906	17.0994	28.4861	27.9413	66.725	25.7731
	day 5	29.472	32.6356	27.2248	27.8078	49.8083	30.9834

## Sheet: Fig.1d
	Source Data - 4T1 breast cancer - IMQ Topical & oral - Treatment termination
	Day	Control					IMQ topical + oral
	1	22.45	27.61	33.51	22.45	33.51	22.45	33.51	22.45	33.51
	2	27.61	33.51	40.19	33.51	40.19	27.61	40.19	17.97	27.61
	3	47.71	56.12	56.12	47.71	47.71	27.61	40.19	22.45	33.51
	4	75.77	113.1	113.1	65.45	65.45	40.19	47.71	27.61	33.51
	5	87.11	127.83	127.83	75.77	99.54	56.12	65.45	40.19	40.19
	7	99.54	143.79	143.79	87.11	99.54	56.12	65.45	47.71	56.12
	9	127.83	179.59	179.59	113.1	127.83	75.77	87.11	65.45	75.77
	12	179.59	243.73	243.73	161.03	179.59	113.1	127.83	99.54	113.1
	14	243.73	220.89	268.08	268.08	268.08	161.03	220.89	161.03	179.59
	16	243.73	294.01	350.77	321.56	350.77	179.59	243.73	179.59	199.53
	19	350.77	523.6	523.6	523.6	523.6	321.56	381.7	268.08	294.01
	21	523.6	696.91	696.91	632.62	796.33	448.92	523.6	381.7	448.92
	23	549.78	696.91	745.51	849.4	904.78	448.92	523.6	448.92	497.75
	24	696.91	796.33	904.78	791.94	1022.65	496.18	728.59	606.13	606.13

## Sheet: Fig.1e
	Source Data - B16 - Tumor necrosis
	Control	IMQ topical	IMQ oral	IMQ topical and oral
	2.83701	4.58083	2.35991	44.9532
	0	4.33417	6.26073	36.0313
	0.626746	0	4.59916	7.89719
	10.8182	0	2.78311
	0			10.9837
	3.61691			15.3415

## Sheet: Fig.1f
	Source Data - B16 - Blood vessels
	Control	IMQ topical	IMQ oral	IMQ topical and oral
	38.3333	22.6667	21	0.333333
	26	20	11.6667	10
	27.6667	38.3333	15.6667	21.3333
	33.6667	33.6667	16.3333	16
	37			8.33333
	30.6667

## Sheet: Fig.1g
	Source Data - 4T1 - Tumor necrosis
	Control	IMQ topical and oral
	3.11585	29.9337
	1.47893	0
	0	17.1865
	0	9.79458
	0	0
	0	19.3269

## Sheet: Fig.1h
	Source Data - 4T1 - Blood vessels
	Control	IMQ topical and oral
	23	28
	38	21
	28	12
	34	27
	47	33
	30	13

## Sheet: Fig.1j
	Source Data - Lung metastasis
	Control	IMQ topical and oral
	6.8	0.4
	5	1.2
	3.6	1

## Sheet: Fig.1l
	Source Data - Lung metastasis
	Bioluminescence
	Control	IMQ topical + oral
	4.10516e+06	174455
	1.28433e+06	241114
	1.42929e+06	282285
	1.44487e+06	433968
	2.32603e+06

[truncated: 4 more sheets: Fig.1o, Fig.1p, Fig.1q, Fig.1r]
