# Supplementary material for: Systemic IFN-I combined with topical TLR7/8 agonists promotes distant tumor suppression by c-Jun-dependent IL-12 expression in dendritic cells
Source: Nat Cancer. 2025 Jan 23;6(1):175–93. doi: 10.1038/s43018-024-00889-9 (PMC11779648; doi:10.1038/s43018-024-00889-9)
Supplement: Supplementary file 5 — Statistical source data. [file 43018_2024_889_MOESM5_ESM.xlsx]

## Sheet: Fig.2a
	Source Data - IFN-a protein
	Control	IMQ topical	IMQ oral	IMQ topical and oral
	1.03	47.78	81.59	147.12
	0	0	94.53	375.16
	0	0	285.11	94.73
	0	0	235.678	184.53
	1.01	0	177.021	270.2
	0	6.81	90.981	271.1
	1.534	0		217.246
		13.52		148.305
		0		244.085
		26.927
	Source Data - IFN-beta protein
	Control	IMQ topical	IMQ oral	IMQ topical and oral
	0.65	25.05	90.31	75.22
	0	0	89.91	80.49
	0	2.5	72.38	117.88
	0	0	176.601	75.08
	0	0	125.197	195.22
	0	0	46.7	59.66
	0	2.55		199.328
		0		117.356
		5.234		94.946

## Sheet: Fig.2b
	Source Data - IFN-a/b protein -Bdca2
		Control (+/+)
	IFN-a	499.88	284.73	573.83	816.82	184.53	270.2	271.21	1577,4*	640.28	533.51
	IFN-b	240.33	178.79	251.87	639.46	75.22	80.49	117.88	1898.75	1359.97	686.48
		Bdca2-DTR (TG/+)
	IFN-a	64.76	148.85	134.5	117.104	165.166	55.48
	IFN-b	1.6	23.59	19.91

## Sheet: Fig.2c
	Source Data - B16 -F10 melanoma in Bdca2-DTR
		WT + DT - Control
	day1	25.0023	14.13	8.17708	11.4882
	day2	68.8838	35.168	31.8396	22.4379
	day3	127.523	82.4062	55.4901	45.5928
	day4	154.728	150.456	93.5469	93.5469
	day5	173.328	164.447	120.234	107.39
		WT + DT - IMQ topical and oral
	day1	8.17708	8.17708	8.17708	4.18667	11.4882	14.13	4.18667
	day2	17.1486	11.8985	0	8.17708	15.5906	22.4379	4.18667
	day3	8.17708	8.17708	0	14.13	22.4379	17.1486	14.13
	day4	8.17708	8.17708	0	33.4933	22.4379	14.13	14.13
	day5	8.17708	0	0	66.725	31.0436	14.13	14.13
		BDCA2DTR + DT - Control
	day1	49.6455	4.18667	4.18667	4.18667	8.17708	8.17708
	day2	174.232	4.18667	8.17708	14.13	14.13	25.0023
	day3	209.163	28.7163	38.7727	44.5796	44.5796	88.6527
	day4	245.345	62.4263	80.8524	68.0333	61.5696	198.046
	day5	319.324	114.769	91.5624	132.935	83.9322	253.913
		BDCA2DTR + DT - IMQ topical and oral
	day1	19.9469	8.17708	57.8765	14.13	4.18667	4.18667	8.17708	8.17708
	day2	42.4654	44.5796	107.39	52.0465	4.18667	8.17708	14.13	14.13
	day3	38.5173	24.4166	67.8523	90.0364	14.13	8.17708	33.4933	22.4379
	day4	55.107	26.5084	134.365	193.769	32.5555	8.17708	88.6527	33.4933
	day5	96.8292	41.6087	266.004	294.77	103.869	8.17708	93.5469	87.0696

## Sheet: Fig.2d
	Source Data - B16 -F10 melanoma in Ifnar-/-
		WT - Control
	day1	4.18667	4.18667	4.18667	48.7485	14.13	22.4379
	day2	4.18667	14.13	22.4379	56.6461	59.0822	50.9392
	day3	22.4379	22.4379	69.3626	91.9057	83.9322	79.3823
	day4	22.4379	77.9123	141.3	102.109	120.576	124.629
	day5	35.168	119.714	241.387	141.243	126.576	161.854
		WT - IMQ topical and oral
	day1	4.18667	4.18667	4.18667	17.1486	8.17708	8.17708
	day2	4.18667	4.18667	4.18667	12.7636	11.4882	5.652
	day3	4.18667	4.18667	4.18667	28.7163	18.807	15.5906
	day4	4.18667	0	4.18667	17.898	26.5084	22.4379
	day5	4.18667	0	4.18667	16.014	10.3008	22.4379
		IFNARKO - Control
	day1	26.5084	4.18667	4.18667	31.7391	55.3687	8.17708
	day2	59.346	4.18667	22.4379	53.1539	102.9	12.1021
	day3	132.772	22.4379	37.68	164.447	321.26	22.4379
	day4	180.892	47.6887	95.1881	250.219	623.298	38.7727
	day5	225.176	73.5849	140.819	420.802	753.548	66.725
		IFNARKO - IMQ topical and oral
	day1	4.18667	14.13	31.7391	11.4882	8.17708	11.4882
	day2	14.13	41.6087	53.1539	31.0436	12.7636	33.4933
	day3	33.4933	69.3626	164.447	50.9392	61.5696	107.482
	day4	65.4167	130.76	250.219	107.482	102.109	229.613
	day5	159.749	193.591	420.802	181.492	154.776	284.153

## Sheet: Fig.2e
	Source Data - B16 -F10 melanoma in Bdca2-DTR + IFN-a
		BDCA2DTR + DT - Control
	day1	18.84	8.17708	36.9484	18.7563
	day2	59.346	14.13	65.4167	43.544
	day3	133.797	43.544	68.0333	68.0333
	day4	253.869	65.111	143.619	147.907
	day5	317.391	82.425	192.583	187.307
		BDCA2DTR + DT - IMQ topical and oral
	day1	14.13	14.13	9.8125	8.17708	14.13	14.13
	day2	65.4167	36.0053	9.8125	17.1486	38.7727	34.3307
	day3	118.692	100.112	14.13	40.619	70.7819	37.8281
	day4	165.831	205.147	33.4933	70.65	203.135	143.619
	day5	256.936	343.359	68.0333	100.318	220.781	171.495
		BDCA2DTR + DT - IMQ topical and oral + IFNα
	day1	8.17708	8.17708	8.17708	33.4933	7.536	33.4933
	day2	5.23333	8.17708	8.17708	50.9392	22.4379	87.0696
	day3	8.17708	14.13	5.23333	132.935	28.7163	114.924
	day4	8.17708	14.13	0	120.576	33.4933	140.819
	day5	8.17708	20.3639	0	165.831	41.6087	143.184
		BDCA2DTR + DT - IFNα
	day1	9.8125	18.84	4.18667	36.0687	22.4379	12.3088
	day2	14.13	50.24	8.17708	95.1881	122.46	71.9583
	day3	22.4379	270.825	14.13	152.565	171.486	82.3224
	day4	48.7485	366.765	33.4933	152.565	259.959	91.9057
	day5	102.019	483.246	55.4901	217.799	362.984	128.748

## Sheet: Fig.2f
	Source Data - B16 -F10 melanoma - Combination therapy
		Control
	day1	8.17708	8.17708	8.17708	8.17708	7.09221	14.601
	day2	33.4933	18.807	36.9484	29.3742	32.6356	36.8427
	day3	66.725	42.5763	59.7982	66.5957	49.8083	53.1539
	day4	99.7343	61.2703	137.532	83.4905	94.985	156.481
	day5	135.012	122.055	236.028	85.755	187.939	181.309
		IMQ topical and oral
	day1	8.17708	8.17708	8.17708	8.17708	4.18667
	day2	8.17708	8.17708	11.4882	13.0896	9.94752
	day3	14.13	22.4379	8.17708	19.9469	19.3769
	day4	8.17708	17.1486	8.17708	27.8078	42.4654
	day5	8.17708	14.13	8.17708	34.2276	39.6959
		IMQ topical and IFNα
	day1	8.17708	8.17708	22.4379	4.18667	8.17708	4.18667
	day2	11.4882	8.17708	33.4933	14.13	21.6566	36.8427
	day3	14.13	8.17708	24.4166	28.4861	8.17708	19.3769
	day4	8.17708	8.17708	20.5691	25.7731	0	8.17708
	day5	14.13	11.4882	33.4933	27.1296	0	0
		IFNα
	day1	8.17708	8.17708	8.17708	4.18667	4.18667	4.18667
	day2	11.4882	14.13	44.5796	28.4861	36.8427	22.7964
	day3	27.1296	30.2277	75.8833	19.8281	21.1741	10.967
	day4	62.0129	85.0417	178.542	29.8426	58.6908	18.7563
	day5	110.52	158.49	312.028	58.6908	61.4938	25.0023

## Sheet: Fig.2g
	Source Data - 4T1 breast cancer + IFN-I
	Day	Control
	1	22.45	27.61	33.51	22.45	33.51
	2	27.61	33.51	40.19	33.51	40.19
	3	47.71	56.12	56.12	47.71	47.71
	4	75.77	113.1	113.1	65.45	65.45
	5	87.11	127.83	127.83	75.77	99.54
	7	99.54	143.79	143.79	87.11	99.54
	9	127.83	179.59	179.59	113.1	127.83
	12	179.59	243.73	243.73	161.03	179.59
	14	243.73	220.89	268.08	268.08	268.08
	16	243.73	294.01	350.77	321.56	350.77
	19	350.77	523.6	523.6	523.6	523.6
	21	523.6	696.91	696.91	632.62	796.33
	23	549.78	696.91	745.51	849.4	904.78
	25	696.91	796.33	904.78	791.94	1022.65
	Day	IMQ topical
	1	22.45	22.45	27.26
	2	33.51	33.51	33.13
	3	47.71	47.71	33.13
	4	87.11	65.45	65.45
	5	87.11	75.77	87.11
	7	99.54	75.77	65.45
	9	127.83	99.54	87.11
	12		179.59	143.79
	14		243.73	199.53
	16		294.01	243.73
	19		448.92	414.4
	21		563.86	485.3
	23		696.91	563.86
	25		728.59	696.91
	Day	IFN-α
	1	22.45	27.61	27.61
	2	33.51	33.51	40.19
	3	33.51	40.19	47.71
	4	56.12	65.45	65.45
	5	75.77	99.54	99.54
	7	87.11	99.54	113.1
	9	113.1	127.83	143.79
	12	161.03	179.59	199.53
	14	243.73	243.73	220.89
	16	268.08	243.73	243.73
	19	402.91	448.92	360.79
	21	523.6	696.91	606.13
	23	523.6	696.91	606.13
	25	606.13	796.33	696.91
	Day	IFN-α + IMQ topical
	1	33.51	27.61	33.51	27.61	22.45
	2	27.61	22.45	22.45	22.45	22.45
	3	33.51	22.45	27.61	33.51	27.61
	4	33.51	27.61	33.51	40.19	47.71
	5	40.19	47.71	33.51	40.19	47.71
	7	47.71	56.12	27.61	56.12	40.19
	9	65.45	75.77	40.19	75.77	56.12
	12	99.54	113.1	87.11	113.1	87.11
	14	143.79	143.79	143.79	161.03	143.79
	16	179.59	161.03	179.59	165.92	131.95
	19	329.65	294.01	268.08	318.35	192.42
	21	485.3	350.77	321.56	408.56	235.62
	23	472.55	402.91	381.7	496.18	268.08
	25	634.99	485.3	485.3	760.27	301.59

## Sheet: Fig.2i
	Source Data - 4T1 - Lung metastasis
	Bioluminescence
	Control	IMQ topical + lFN-α
	4.10516e+06	417978
	1.28433e+06	357964
	1.42929e+06	420250
	1.44487e+06	362303
	2.32603e+06
