# Supplementary material for: Systemic IFN-I combined with topical TLR7/8 agonists promotes distant tumor suppression by c-Jun-dependent IL-12 expression in dendritic cells
Source: Nat Cancer. 2025 Jan 23;6(1):175–93. doi: 10.1038/s43018-024-00889-9 (PMC11779648; doi:10.1038/s43018-024-00889-9)
Supplement: Supplementary file 6 — Statistical source data. [file 43018_2024_889_MOESM6_ESM.xlsx]

## Sheet: Fig.3a
	Source Data - BM Dendritic cell
	Tlr7 mRNA expression
	PBS	IFNα (500 U/mL)	IFNα (5000 U/mL)	IMQ
	1	2.78549	4.53081	0.770174
	0.987201	2.45522	3.7007	1.61481
	1.01296	2.59918	5.51183	2.06849
	0.686893	4.28137	3.60622	1.78128
	1.49755	3.03069	3.96337	3.34049
	0.972145	4.76235	5.20116	2.59987

## Sheet: Fig.3b
	Source Data - BM Macrophages
	Tlr7 mRNA expression
	PBS	IFNα (500 U/mL)	IFNα (5000 U/mL)	IMQ
	1.42129	6.62236	6.0637	1.22731
	0.913838	4.99453	5.38277	1.04872
	0.769924	4.77334	4.42169	1.22068
	1.00841	4.70279	5.37747	1.32778
	0.854234	4.74509	5.57452	1.06502
	1.16088	4.36287	5.80588	1.20761

## Sheet: Fig.3d
	Source Data - TLR7 expression - B16-F10
	Macrophages
	Control	IMQ oral	IFN-α	IFN-α + IMQ topical
	2469	49647	20988	5764
	118222	57429	131172	9840
	13032	20164	57355	36846
	Macrophages - MHC-II
	Control	IMQ oral	IFN-α	IFN-α + IMQ topical
	72474	115639	143581	128283
	108425	125884	77667	102865
	82778	91617	70113	108702
	Monocytes
	Control	IMQ oral	IFN-α	IFN-α + IMQ topical
	19783	47008	69166	42000
	41736	49057	59581	49467
	29411	50380	35789	68666
	Monocyte-derived cells
	Control	IMQ oral	IFN-α	IFN-α + IMQ topical
	65925	112218	99047	102904
	93858	107897	92359	106528
	79417	101269	86382	108442
	DC1
	Control	IMQ oral	IFN-α	IFN-α + IMQ topical
	4969	4607	4253	6426
	4618	4528	4045	5258
	4312	5083	4417	5595
	DC2
	Control	IMQ oral	IFN-α	IFN-α + IMQ topical
	10527	16705	16472	24053
	10281	13805	14497	16884
	9366	13787	12757	14365
	pDC
	Control	IMQ oral	IFN-α	IFN-α + IMQ topical
	51795	45608	65688	64613
	86307	62782	60780	70861
	59050	57735	78315	73608
	Neutrophils
	Control	IMQ oral	IFN-α	IFN-α + IMQ topical
	2734	2362	5318	5468
	4420	3257	3285	5996
	3296	4545	4313	4909

## Sheet: Fig.3e
	Source Data - TCGA - SCKM: CD1c ~ Tlr7
	Control			IFN-a
	TLR7	CD1C		TLR7	CD1C
	5.9335	0.3956		107.957	3.1546
	52.851	5.1146		219.36	42.5449
	35.3579	1.996		241.191	34.396
	137.067	27.6771		18.1406	8.5034
	145.474	7.5431		10.8648	7.0474
	61.747	1.506		57.0366	13.6392
	358.107	14.6105		117.09	43.7365
	246.881	6.6366		300.87	13.6017
	133.692	0.3663		14.3992	0.4965
	110.997	24.055		495.811	15.9414
	44.3213	28.0966		129.856	10.4623
	40.0835	18.0865		121.561	61.9271
	18.5312	1.1956		121.284	119.699
	17.0787	0		87.4302	17.5392
				49.674	11.1513
				47.0769	6.9979
				33.6497	0.8628
				34.7408	12.9354
				36.5053	3.6916
				27.1365	2.0251
				28.2092	20.6022
				23.8454	0.7948
				12.662	1.8089
				12.3792	1.8116
				10.2627	0.821
				5.6306	25.5255
				5.1837	0
				3.8404	1.1521
				1.1313	0.3771

## Sheet: Fig.3f
	Source Data - TCGA - SCKM: CD68 ~ Tlr7
	Control			IFN-a
	TLR7	CD68		TLR7	CD68
	5.9335	3973.1		107.957	6349.46
	52.851	3143.78		219.36	20941.1
	35.3579	3593.67		241.191	7616.61
	137.067	2845.25		18.1406	3048.19
	145.474	2888.29		10.8648	4752.9
	61.747	1607.68		57.0366	1908.25
	358.107	4966.38		117.09	4957.04
	246.881	7265.46		300.87	4640.91
	133.692	3748.5		14.3992	3427.51
	110.997	7442.61		495.811	5870.68
	44.3213	6878.51		129.856	4981.61
	40.0835	1685.46		121.561	7717.96
	18.5312	3670.68		121.284	3868.41
	17.0787	586.517		87.4302	3490.3
				49.674	1974.29
				47.0769	4629.44
				33.6497	5783.43
				34.7408	3663.31
				36.5053	3575.47
				27.1365	3065.21
				28.2092	2937.56
				23.8454	1539.36
				12.662	2299.97
				12.3792	1026.27
				10.2627	462.233
				5.6306	4438.06
				5.1837	1102.66
				3.8404	1937.08
				1.1313	608.278
