# Supplementary material for: Systemic IFN-I combined with topical TLR7/8 agonists promotes distant tumor suppression by c-Jun-dependent IL-12 expression in dendritic cells
Source: Nat Cancer. 2025 Jan 23;6(1):175–93. doi: 10.1038/s43018-024-00889-9 (PMC11779648; doi:10.1038/s43018-024-00889-9)
Supplement: Supplementary file 7 — Statistical source data. [file 43018_2024_889_MOESM7_ESM.xlsx]

## Sheet: Fig. 4c
	Source Data - Quantification of human samples
	CD1a+ cells			CD1c+ cells			CD68+ cells
	Before	During		Before	During		Before	During
	7.79	41.15		22.3	56.41		18.23	70.59
	19.23	52.11		12.01	69.95		18.42	78.17
	34.01	19.11		32.22	82.81		24.47	41.4
	8.51	23.03		33.96	51.23		22.45	59.76
	35.1	74.27		63.08	86.12		36.11	58.65
	CD141+ cells			XCR1+ cells
	Before	During		Before	During
	12.74	18.86		2.82	62.7
	11.19	60.82		18.1	63.2
	28.7	94.37		8.8	33.3
	32.85	45.97		29.6	44.4
	42.36	73.38		0	77.3
