# Supplementary material for: Systemic IFN-I combined with topical TLR7/8 agonists promotes distant tumor suppression by c-Jun-dependent IL-12 expression in dendritic cells
Source: Nat Cancer. 2025 Jan 23;6(1):175–93. doi: 10.1038/s43018-024-00889-9 (PMC11779648; doi:10.1038/s43018-024-00889-9)
Supplement: Supplementary file 8 — Statistical source data. [file 43018_2024_889_MOESM8_ESM.xlsx]

## Sheet: Fig.5b
	Source Data - Cell fraction - IL12B
		Control	IMQ topical & oral	IFN-α + IMQ topical
	BC	0.87	1.47	0.82
	DC1	37.5	50.98	46.93
	DC2	25.27	22.17	30.76
	Mac	11.16	9.49	4.84
	moDC	5.94	4.76	3.95
	Monocytes	1.88	0.53	1
	Neutrophils	0.56	0.37	0.57
	pDC	5.25	1.44	3.75
	Other	11.58	8.78	7.39

## Sheet: Fig.5c
	Source Data - IL12B+ cells
	DC1
	Control	IMQ topical & oral	IFN-α + IMQ topical
	13.1	17.8	15.5
	11.4	18.6	16.4
	9.8	13.2	16.3
	11.1	20.9	25.4
	DC2
	Control	IMQ topical & oral	IFN-α + IMQ topical
	1.8	3.9	3.69
	1.83	4.02	2.33
	1.57	2.6	2.17
	2	3.13	4.02
	pDC
	Control	IMQ topical & oral	IFN-α + IMQ topical
	1.87	5.06	5.61
	2.15	3.51	5.14
	1.53	1.92	7.28
	2.24	2.16	13.1

## Sheet: Fig. 5d
	Source Data - qPCR (Il12b) - Tlr7-deficient BM-DC
	C57BL/6J					Tlr7-/-
	Control	0.27704	2.15312	1.67644		Control	1.16648	2.90041	0.295571
	IMQ	11.1508	9.00258	3.84809		IMQ	1.33747	1.18748	2.3062
	IFN-α	11.2429	13.043	11.7691		IFN-α	12.1451	7.79174	11.1962
	IMQ + IFN-α	34.6854	32.221	60.02		IMQ + IFN-α	9.10473	8.75005	3.34266

## Sheet: Fig. 5e
	Source Data - qPCR (Il12b) - c-Jun-deficient BM-DC
	c-Jun fl/fl
	Control	0.03	0.33	1		1	0.26	0.21		0.57	0.77	1
	IMQ	7.8	3.07	11.36		4.53	0.16	0.41		13.45	17.03	16.12
	IFN-α	4.14	2.69	7.4		8.17	4.68	7.49		1.34	1.96	1.84
	IMQ + IFN-α		39.14	52.73		32.35	11.2	28.72		27.88	24.4	29.21
	c-Jun Δ/Δ Mx1-Cre
	Control	0.03	0.09	0.05		0.98	0.78	1.6
	IMQ	8.64	5.35	1.57		12.93	16.12	19.52
	IFN-α	2.45	2.95	1		2.05	2.44	3.24
	IMQ + IFN-α	31.28	5.92	5.14		25.34	22.42	29.22

## Sheet: Fig. 5f
	Source Data - ELISA (IL-12) - c-Jun-deficient BM-DC
	c-Jun fl/fl
	Control	0	0	0	0		0	0	0	0
	IMQ	27.07	146.98	126.62	10.48		235.21	308.3	23.45	77.63
	IFN-α	0	0	0	0		0	0	0	0
	IMQ + IFN-α	119.83	183.93	204.29	50.45		239.13	513.12	173.15	283.33
	c-Jun Δ/Δ Mx1-Cre
	Control	0	0	0		0	0	0
	IMQ	0	5.2	0		37.07	13.86
	IFN-α	0	0	0		4.67		0
	IMQ + IFN-α	4.45	76.09	54.22		51.78	52.32	112.88

## Sheet: Fig. 5g
	Source Data - qPCR - c-Jun-Tumor-DC
	c-Jun fl/fl								Tlr7
	Control		0.14	1.2		0.76	1.32
	IFN-α + IMQ topical	5.94	2.39	6.24		4.86	2.41	1.62
	c-Jun Δ/Δ CD11c-Cre
	Control	1.07	0.92			0.73	0.64	0.79
	IFN-α + IMQ topical		5.51	6.31		2.34	2.77	1.54
	c-Jun fl/fl								c-Jun
	Control	1.04	1.04	0.92		0.71	0.83
	IFN-α + IMQ topical	1.38	1.11	0.47		2.49	1.59	2.05
	c-Jun Δ/Δ CD11c-Cre
	Control	0.05	0.08	0.18		0.08	0.37	0.49
	IFN-α + IMQ topical	0.53	0.06	0.41		0.64	0.42	0.95
	c-Jun fl/fl								Il12b
	Control	0.18	3.97	1.4		0.56	1.78	2.82
	IFN-α + IMQ topical	3.7	8.24	6.72		2.13	2.46	2.04
	c-Jun Δ/Δ CD11c-Cre
	Control	0.91		0.56		0.6	0.83	0.7
	IFN-α + IMQ topical	0.1		0.17		0.2	1.58	1.42
