# Supplementary material for: Systemic IFN-I combined with topical TLR7/8 agonists promotes distant tumor suppression by c-Jun-dependent IL-12 expression in dendritic cells
Source: Nat Cancer. 2025 Jan 23;6(1):175–93. doi: 10.1038/s43018-024-00889-9 (PMC11779648; doi:10.1038/s43018-024-00889-9)
Supplement: Supplementary file 9 — Statistical source data. [file 43018_2024_889_MOESM9_ESM.xlsx]

## Sheet: Fig. 6a
	Source Data - Tumor growth curve - c-Jun Δ/Δ Mx1-Cre
	c-Jun fl/fl
	day1	21.4	29.38	146.83	17.16	91.95	38.79	33.51	33.51	34.35
	day3	53	95.03	143.79	33.51	173.93	179.59	91.95	60.02	65.45
	day5	118.85	169.48	164.64	113.1	203.69	366.95	229.85	85.08	253.21
	day7	202.93	288.7	284.84	200.95	299.39	1130.97	590.68	127.22	533.13
	c-Jun Δ/ΔMx-Cre
	day1	33.5	49.6		33.51	44.6
	day3	81.6	125.1		50.97	154.85
	day5	143.8	254.3		110.87	164.53
	day7	234.5	697		197.55	248.47
	c-Jun fl/fl + IMQ
	day1	98.52	36.02	62.36		33.51	102.95	35.54	28.73	31.06	37.7
	day3	72.99	32.07	84.77		49.96		32.57	52.51	47.71	60.02
	day5	131.33	92.61	123.54		78.54	335.94	95.33	102.16	113.1	166.25
	day7	189.78	116.25	203.86				272.19	124.79	150.53	154.85
	c-Jun Δ/ΔMx-Cre+ IMQ
	day1	25.87	53.01	77.87	57.91	57.83	47.71	48.41	24.43
	day3	77.38	77.21	164.22	173.34	96.78	134.85	126.43	87.11
	day5	129.12	229.85	299.39	425	205.25	302.43	164.11	166.25
	day7	131.57	291.54	666.58	519.8	198.53	416.13	239.96	387.25

## Sheet: Fig. 6b
	Source Data - Tumor growth curve - c-Jun Δ/Δ CD11c-Cre
	c-Jun fl/fl
	day1	87.11	164.64	102.16	65.45	83.2	87.1	143.8		38.23	33.51	38.79		73.3	41.63	48.41		125	67	87	125	81	97
	day3	87.11	164.64	102.16	65.45	83.2	87.1	143.8		116.25	73.62	113.1		233.43	90.32	87.11		624	236	299	408	268	157
	day5	154.85	421.16	254.56	168.78	222.7	97	295.7		318.09	288.19	143.79		557.61	259.18	195.43		817	502.51	477.87	541.92	523.6	164.64
	day7	481.999	555.65	402.91	381.7	389.6	508.917	502.9		627.31	523.6	462.29
	c-JunΔ/ΔCD11c-Cre
	day1	97	66.5	38.8	78.5		31.06	102.96	54.36		33.51	88.7	36.86		157	82	65	34	60	50	108	87	78
	day3	97	66.5	38.8	78.5		123.3	300.18	203.69		65.45	247.4	105.68		524	278	221	92	248	345	268	289
	day5	220.6	212.4	87.1	238.9		222.74	205.27	137.26		220.89	351.86	301.59		796	403	382	180	296.26	407.72	575.96	288.7
	day7	407.2	461.9	239	434.3		491.43		666.58
	c-Jun fl/fl +IMQ
	day1	47.71	59.81	79.2	73.6	36.1		38.79	38.79	36.09	33.51	57.91	36.09			104.27	38.79		51	117	42	44	54
	day3	47.71	59.81	79.2	73.6	36.1		101.8	98.52	41.63	38.79	157.48	77.95			113.1	41.63		64	92	42	65	131
	day5	80.89	72.92	118.85	92	57.9		154.42	179.59	66.8	73.62	239.04	268.08			110.87	77.87		69	132	80	97	165
	day7	139.24	75.18	304.83	166.25	107.54		405.47	523.6	211.54	238.86	232.67	323.902
	c-JunΔ/ΔCD11c-Cre + IMQ
	day1	41.63	92	220.6	38.8		33.51	22.45	87.11	33.51	33.51	38.79	41.63		69.46	47.71	57.61			92	54	48
	day3	41.63	92	220.6	38.8		95.6	61.6	230.91	61.6	102.16	87.11	113.1		199.79	153.78	140.89			397	221	144
	day5	54.36	143.8	407.7	61.6		141.21	143.79	268.08	115.62	164.64	187.4	179.59		318.56	368.61	176.98			530	322	221
	day7	41.63	188.04	785.4	137.26		333.53	268.08	220.9	310.34	472.55	606.13

## Sheet: Fig. 6c
	Source Data - Tumor growth curve - Ccl2 -/-
	C57BL/6J
	day1	57.86	37.03	60.09	33.16		38.6	30.72	76		64.4	72.2	80.6	42.1	182.3	67.4		63.1523	80.8934	75.9218	145.142	68.2412
	day3	135.25	115.81	117.4	75.17		172.48	89.47	103.22		76	115.3	113.6	102	369.5	217.7		156.56	130.062	196.886	175.862	133.865
	day5	194.93	206.28	196.63	151.31		234.21	284.7	173.6		119.7	221.8	172.5	244.5	576.8	358		308.295	310.439	295.863	306.928	161.491
	day7	286.16	410.71	376.28	284.4		285.11	426.61	252.42		241	340.3	364.5	427.3	752.9	514.3		576.405	610.683	495.573	568.006	223.221
	Ccl2 -/-
	day1	31.74	48.95	23.91		37.6939	62.2313	37.4789	21.9994		86.7	53.7	92.1	168.5	67.7		44.0085	51.6981	27.9555	48.7732	41.6298		220.89	87.11	78.54
	day3	69.42	188.51	96.28		91.4189	151.795	100.38	76.258		105	165	179.5	168.1	104.5		64.2602	70.5544	53.0144	116.251	70.6858		321.56	606.13	448.92
	day5	193.99	395.17	175.05		149.854	293.208	296.51	317.343		219.7	385	374.9	422.7	122		102.07	177.296	86.7766	408.201	159.83		838.6	206.84	397.37
	day7	227.55	431.26	370.51		349.868	455.29	490.151	406.688		373.9	564.8	604.3	472	225.3		131.947	292.457	219.861	538.626	270.084
	C57BL/6J + IMQ topical & oral
	day1	52.38	59.98	57.08	37.88		53.3243	66,07*	57,41*	89.0205		63.2	79.3	57.4		49.8335	54.7391	67.8867	102.102
	day3	110.76	92.81	58.56	81.04		66.0867	84,18*	93,90*	52.3132		107.6	78.5	137.8		64.7713	98.5429	104.537	139.496
	day5	168.8	221.9	144.5	72.77		87.4971	326,46*	176,94*	108.305		183.1	108.7	272		111.181	168.331	166.881	117.208
	day7	313.12	271.01	337.7	127.79		201.344	531,02*	431,06*	217.228		356.2	166.3	395.7		192.423	245.47	256.236	171.329
	Ccl2 -/- + IMQ topical & oral
	day1	21.12	66.21	19.8		38.6007	23.7787	28.0347	33.7947		104.6	63.1	34.4	113.5	63.4		45.6159	36.087	49.8759	71.9948		102.16	113.1	143.79
	day3	48.96	264.41	38.05		134.48	122.327	84.4812	192.384		216.1	117.7	73.8	274.2	224.1		53.1809	58.9881	93.4493	96.1893		268.08	523.6	220.89
	day5	100.88	415.51	136.6		131.811	222.934	235.113	279.081		336	174.2	177.7	423.3	459.4		116.649	94.1305	126.64	119.866		268.08	381.7	696.91
	day7	130.7	638.32	299.28		387.112	512.171	551.958	606.23		663.1	311.2	281.5	553.5	918.8		192.681	131.947	168.128	200.861
																																Ccl2-/-

## Sheet: Fig. 6e
	Source Data - Tumor immune infiltrate - FACS
	Monocytes				Neutrophils				Macrophages
	c-Junfl/fl	c-JunΔ/ΔCD11c-Cre	Ccl2 -/-		c-Junfl/fl	c-JunΔ/ΔCD11c-Cre	Ccl2 -/-		c-Junfl/fl	c-JunΔ/ΔCD11c-Cre	Ccl2 -/-
	2.46	2.79	1.38		0.41	0.07	1.14		26	27.1	29.1
	0.53	3.52	2.11		0.18	0.07	1.05		8.9	22.5	34.8
	1.66	0.83	0.29		0.44	0.54	0.94		21.8	32.8	25.7
	6.5	4.5	1.9		1.2	0.6	2.6		12.4	10.81	6.81
	3.5	6.9	7.3		1	1.3			10.85	29.14	7.7
		5.8	6.5			0.3	1.3			8.21	14.42
			3.3				5.6				12.1
			5.3				6.3				8.4
			4.7				4.9				27.61
	3.61				2.3				30
	3.12								29.7
	2.21				0.7				29.7
	6.93				2.1				37

## Sheet: Fig. 6f
	Source Data - Tumor immune infiltrate - FACS
	CD4 TC				CD8 TC
	c-Junfl/fl	c-JunΔ/ΔCD11c-Cre	Ccl2 -/-		c-Junfl/fl	c-JunΔ/ΔCD11c-Cre	Ccl2 -/-
	14.5	7.2	7.3		9.4	9	18.7
	13.9	6.9	6.8		16.3	18.3	11.2
	23.8	13.3	6.8		9.5	5.7	11.2
	19.3	16.4	10.5		22.8	21.4
	20.4	1.3	2.6		18.2	3.2	3.1
		20.3	2.8			7.9	5.6
			8.4				13
			2.5				6.2
			2.3				2.7

## Sheet: Fig. 6g
	Source Data - Tumor immune infiltrate - FACS
	Plasmacytoid DC
	c-Junfl/fl	c-JunΔ/ΔCD11c-Cre	Ccl2 -/-
	0.35	0.2	0.34
	0.3	0.19	0.2
	0.22	0.24	0.03
	0.22	0.04	0
	0.34	0.14	0.32
		0.05	0.25
			0.03
			0.11
	0.693
	0.2
	0.27
	0.426

## Sheet: Fig. 6h
	Source Data - VEGF-A
	B16-F10			VEGF-A
	Control	IL-12		LAL	IMQ
	61.615	43.276		29.313	31.608
	39.444	35.018		28.008	39.24
	47.057	28.011		29.967	39.24
	85.165	32.898		22.845	28.335
	52.532	15.502		27.357	38.571
	25.773	26.897		35.241	24.771
				31.278	21.57
				26.061	26.709
				35.241	27.357
				22.845	28.659
				29.313	29.967
				22.845	26.709

## Sheet: Fig. 6i
	Source Data - B16-F10 - Proliferation
	Optical Density (OD)
	Control	IL12
	0.6714	0.6311
	0.5821	0.661
	0.646	0.6897

## Sheet: Fig. 6j
	Source Data - Tumor growth curve - Anti-IL-12-therapy
	Ig control
	day1		47.6887	22.4379	8.17708	8.17708
	day2		119.022	33.4933	24.3612	22.4379
	day3		188.634	49.6455	43.544	31.7391
	day4		182.748	63.9053	58.9582	98.4704
	day5		336.492	96.5681	103.719	138.26
	Anti-IL-12
	day1		9.8125		8.17708	9.8125	8.17708
	day2		52.9875		17.6845	29.472	23.079
	day3		98.125		47.6887	49.8083	30.0906
	day4		146.952		47.6887	52.0465	58.9582
	day5		216.768		107.39	105.63	103.869
	Ig control + IMQ topical and oral
	day1	43.544	22.4379	14.13	8.17708	8.17708	4.18667
	day2	46.606	22.4379	14.13	8.17708	8.17708	4.18667
	day3	65.4167	22.4379	16.485	9.15833	11.4882	4.18667
	day4	65.4167	33.4933	16.485	20.3639	18.7563	4.18667
	day5	137.189	22.4379	18.7563	25.7731	19.9469	4.18667
	Anti-IL12 + IMQ topical and oral
	day1		22.4379	14.13	8.17708	8.17708	4.18667
	day2		33.4933	26.5084	28.7163	31.0436	8.17708
	day3		65.4167	47.6887	46.606	40.619	11.4882
	day4		145.931	62.8262	61.4938	53.1539	50.868
	day5		194.344	89.6726	79.2452	91.8188	94.6145

## Sheet: Fig. 6k
	Source Data - Tumor necrosis
	B16-F10
	Ig control + IMQ Topical & oral	Anti-IL-12 + IMQ Topical & oral
	11.1022	2.68308
	11.1443	13.2408
	35.7524	2.26582
	28.1272	2.11628
		10.7309
