# Supplementary material for: Systemic IFN-I combined with topical TLR7/8 agonists promotes distant tumor suppression by c-Jun-dependent IL-12 expression in dendritic cells
Source: Nat Cancer. 2025 Jan 23;6(1):175–93. doi: 10.1038/s43018-024-00889-9 (PMC11779648; doi:10.1038/s43018-024-00889-9)
Supplement: Supplementary file 10 — Statistical source data. [file 43018_2024_889_MOESM10_ESM.xlsx]

## Sheet: Fig.7c
	Source Data - B16 - Immune cells - Day 5
	Tumor CD4 TC
	Control	Oral	Topical	Topical & Oral
	8.43	18.46	5.76	10.51
	8.39	19.48	5.02	10.05
	2.99	7.3	3.73	11.59
	7.94	11.06	15.23	9.86
				12.57
	Tumor CD8 TC
	Control	Oral	Topical	Topical & Oral
		6.13	8.25	9.42
	5.89	4.1	6.39	5.62
	2.96	7.3	2.27	13.26
	4.16	5.12	7.16	4.55
	6.4			6.4
	Tumor NK cells
	Control	Oral	Topical	Topical & Oral
	14.2	22.9	22	20.1
	16.2	16.2	18.9	17.6
	15.7	7.6	15.6	12.6
	14.7	6.3	6.4	13
	9.9			11.4

## Sheet: Fig.7d
	Source Data - FACS - Treatment termination
	Tumor CD4 TC
	Control	Oral	Topical	Topical & Oral
		3.1	3.75	5.51
	4.56	2.77	3.03	5.18
	4.36	5.42	4.12	5.04
	4.24		4.98	6.22
	4.28			6.04
	Tumor CD8 TC
	Control	Oral	Topical	Topical & Oral
	3.97	4.25	3.96	5.41
	3.09	5.57	3.13	7.32
	4.25	3.93	5.97	6.2
	5.27		4.82	7.61
	4			10.15
	Tumor NK cells
	Control	Oral	Topical	Topical & Oral
	13.9	11.6	17.5	9.2
	10.1	14.7	14.5	10.4
	16.6	12.8	18	12.8
	15.3		16.4	18.9
	20.5			16.4

## Sheet: Fig. 7f
	Source Data - CD8a+ cells in Lungs
	2nd B16-F10
	Control	IMQ Topical & Oral
	793	1898
	737	3399
	1133	3286
	793	1558
	1020	2295
	878	1756
