# Supplementary material for: Systemic IFN-I combined with topical TLR7/8 agonists promotes distant tumor suppression by c-Jun-dependent IL-12 expression in dendritic cells
Source: Nat Cancer. 2025 Jan 23;6(1):175–93. doi: 10.1038/s43018-024-00889-9 (PMC11779648; doi:10.1038/s43018-024-00889-9)
Supplement: Supplementary file 11 — Statistical source data. [file 43018_2024_889_MOESM11_ESM.xlsx]

## Sheet: Fig. 8a
	Source Data - 2nd response
	B16-F10
	Days elapsed	Control	IMQ topical and oral
	7	1
	3	1
	5	1
	12	1
	6	1
	8	1
	9		1
	15		1
	9		1
	8		1
	19		1

## Sheet: Fig. 8c
	Source Data - CD8a+ cells in 2nd
	2nd B16-F10
	Control	IMQ Topical & Oral
	0	1565
	0	1690
	0	829
	0	184
	35
	7	123
	670	236
	652	2229
	179
	444
	1020

## Sheet: Fig. 8d
	Source Data - 2nd response
	B16-mOVA
	Days elapsed	Control	IMQ topical and oral
	33	1
	77	0
	19	1
	77	0
	22	1
	77	0
	77		0
	77		0
	77		0
	77		0
	77		0
	15	0
	7	1
	13	1
	15		0
	15		0
	14	1
	22	0
	22	1
	10	1
	22		1
	22		1
	22		0
	22		0
	17		1
	22		0

## Sheet: Fig. 8f
	Source Data - Splenic OVA-specific CD8a TC
	B16-mOVA
	Control	IMQ Topical & Oral
	0.24	1.28
	0.088	0.91
	0.24	1.43
	0.26	0.79
	1.3	1.38
	0.27	1.83
	0.77	2.42
	0.8	1.35
	0.5	0.74
	0.7	1.14
	1.25	1.35
		3.54
		2.36

## Sheet: Fig. 8g
	Source Data - 2nd response - Anti-PD-1
	B16-F10
	Days elapsed	Ig Control	Anti-PD-1	IMQ topical and oral	IMQ topical and oral + anti-PD1
	12	1
	8		1
	12		1
	8		1
	8			1
	8			1
	8			1
	19				1
	30				0
	4	1
	6	1
	4	1
	4		1
	20		0
	8		1
	8			1
	15			1
	8			1
	22				0
	22				0
	22				0
