# Supplementary material for: Systemic IFN-I combined with topical TLR7/8 agonists promotes distant tumor suppression by c-Jun-dependent IL-12 expression in dendritic cells
Source: Nat Cancer. 2025 Jan 23;6(1):175–93. doi: 10.1038/s43018-024-00889-9 (PMC11779648; doi:10.1038/s43018-024-00889-9)
Supplement: Supplementary file 12 — Statistical source data. [file 43018_2024_889_MOESM12_ESM.xlsx]

## Sheet: Ext_Fig1d
	Source Data - Tumor growth curve - Collar effect
	Control + collar
	day 1	18.2204	8.17708	17.6023	8.17708	19.3769	8.17708	8.17708
	day 2	56.476	29.472	43.1064	30.0906	26.4514	16.014	8.17708
	day 3	137.089	64.7384	62.8968	59.346	46.158	26.9255	24.1989
	day 4	166.169	127.521	118.692	95.1881	81.1167	41.347	39.7995
	day 5	206.802	162.947	129.996	143.619	121.447	143.72	128.516
	Control
	day 1	4.18667	4.18667	4.18667	48.7485	14.13	22.4379
	day 2	4.18667	14.13	22.4379	56.6461	59.0822	50.9392
	day 3	22.4379	22.4379	69.3626	91.9057	83.9322	79.3823
	day 4	22.4379	77.9123	141.3	102.109	120.576	124.629
	day 5	35.168	119.714	241.387	141.243	126.576	161.854
	IMQ topical + collar
	day 1	11.8268	19.3769	15.072	27.5666	13.6438	8.17708	8.17708
	day 2	42.4654	20.5168	27.2238	50.868	19.614	8.17708	12.2083
	day 3	17.0994	30.0906	36.0053	68.0333	60.288	11.3207	30.8071
	day 4	70.3653	47.6191	74.9999	98.1512	82.4062	8.13888	34.3307
	day 5	69.1088	49.8083	126.576	118.692	77.8301	8.17708	58.9582
	IMQ topical
	day 1	11.8268	18.807	14.5241	17.6023	8.17708	8.17708	8.17708
	day 2	47.6191	27.8078	47.6887	116.193	18.2204	15.543	18.6082
	day 3	109.233	57.5834	62.8262	135.012	90.2357	51.9278	28.2077
	day 4	112.672	76.6479	80.6603	223.725	83.9322	46.4469	36.8427
	day 5	159.681	127.521	100.318	280.887	148.143	85.2625	43.9862

## Sheet: Ext_Fig1e
	Source Data - B16-F10 melanoma > 200 mm³
	Day	Control
	1	143.79	179.59	179.59	161.03	161.03
	2	179.59	220.89	243.73	220.89	220.89
	3	220.89	321.56	381.7	350.77	350.77
	4	321.56	448.92	523.6	523.6	523.6
	5	448.92	523.6	606.13	696.91	796.33
	Day	IMQ oral
	1	113.1	179.59	143.79
	2	143.79	243.73	179.59
	3	179.59	321.56	321.56
	4	220.89	448.92	448.92
	5	321.56	523.6	523.6
	Day	IMQ topical
	1	220.89	220.89	179.59
	2	294.01	294.01	220.89
	3	381.7	414.4	294.01
	4	523.6	523.6	381.7
	5	696.91	696.91	696.91
	Day	IMQ oral & topical
	1	113.1	179.59	179.59	143.79	179.59
	2	143.79	179.59	220.89	143.79	199.53
	3	143.79	220.89	321.56	143.79	243.73
	4	179.59	321.56	381.7	179.59	321.56
	5	268.08	448.92	485.3	268.08	448.92

## Sheet: Ext_Fig1f
	Source Data - B16-F10 melanoma R848
	Day	Control						Day	IMQ topical
	1	40.19	47.71	40.19	47.71			1	47.71	47.71	33.51
	2	56.12	65.45	47.71	56.12			2	65.45	56.12	47.71
	3	65.45	87.11	56.12	65.45			3	75.77	65.45	65.45
	4	99.54	143.79	87.11	99.54			4	99.54	87.11	87.11
	5	113.1	179.59	99.54	113.1			5	113.1	113.1	113.1
	7	199.53	268.08	161.03	199.53			7	220.89	179.59	161.03
	8	243.73	321.56	179.59	243.73			8	321.56	268.08	220.89
	9	381.7	448.92	220.89	321.56			9	381.7	321.56	268.08
	10	523.6	606.13	321.56	448.92			10	523.6	381.7	321.56
	Day	R848						Day	R848 & IMQ topical
	1	47.71	47.71	47.71				1	47.71	47.71	47.71	47.71
	2	65.45	56.12	65.45				2	33.51	33.51	33.51	47.71
	3	75.77	65.45	75.77				3	40.19	40.19	40.19	47.71
	4	113.1	99.54	113.1				4	40.19	47.71	47.71	47.71
	5	127.83	143.79	127.83				5	47.71	47.71	47.71	47.71
	7	161.03	220.89	220.89				7	75.77	75.77	47.71	75.77
	8	199.53	268.08	294.01				8	99.54	75.77	65.45	87.11
	9	268.08	350.77	381.7				9	127.83	127.83	87.11	113.1
	10	321.56	523.6	523.6				10	161.03	161.03	143.79	143.79

## Sheet: Ext_Fig1k
	Source Data - B16-F10 - 2-flank
	Day	Control - Treated						Day	Control - Untreated
	1	22.45	22.45	22.45				1	22.45	22.45	22.45
	2	47.71	33.51	33.51				2	47.71	47.71	47.71
	3	65.45	87.11	65.45				3	65.45	65.45	113.1
	4	113.1	127.83	127.83				4	99.54	113.1	143.79
	5	143.79	143.79	143.79				5	127.83	127.83	179.59
	7	179.59	179.59	179.59				7	143.79	179.59	268.08
	8	243.73	268.08	268.08				8	179.59	268.08	381.7
	9	381.7	381.7	523.6				9	268.08	321.56	523.6
	10	606.13	606.13	696.91				10	448.92	606.13	796.33
	Day	IMQ oral - Treated						Day	IMQ oral - Untreated
	1	33.51	25.66	22.45				1	33.51	14.14	14.14
	2	47.71	47.71	47.71				2	53.01	47.71	47.71
	3	113.1	87.11	87.11				3	122.52	113.1	87.11
	4	143.79	113.1	127.83				4	143.79	143.79	113.1
	5	179.59	87.11	113.1				5	143.79	179.59	113.1
	7	179.59	143.79	179.59				7	179.59	268.08	220.89
	8	321.56	220.89	268.08				8	321.56	381.7	321.56
	9	448.92	268.08	321.56				9	448.92	448.92	448.92
	10	796.33	523.6	606.13				10	796.33	696.91	696.91
	Day	IMQ topical - Treated						Day	IMQ topical - Untreated
	1	37.7	37.7	33.51				1	22.45	33.51	33.51
	2	47.71	65.45	47.71				2	65.45	65.45	47.71
	3	113.1	87.11	87.11				3	122.52	95.03	87.11
	4	113.1	143.79	113.1				4	143.79	143.79	113.1
	5	161.03	161.03	143.79				5	161.03	161.03	113.1
	7	220.89	179.59	179.59				7	220.89	179.59	220.89
	8	321.56	321.56	268.08				8	321.56	321.56	321.56
	9	448.92	523.6	381.7				9	448.92	523.6	448.92
	10	696.91	904.78	796.33				10	696.91	904.78	796.33
	Day	IMQ topical & oral - Treated						Day	IMQ topical & oral - Untreated
	1	22.45	47.71	33.51	22.45	33.51		1	22.45	65.45	22.45	22.45	22.45
	2	22.45	33.51	37.7	22.45	47.71		2	33.51	87.11	22.45	27.61	37.7
	3	22.45	37.7	41.89	4.19	53.01		3	56.12	87.11	27.61	33.51	42.56
	4	22.45	33.51	33.51	4.19	87.11		4	65.45	87.11	22.45	33.51	47.71
	5	22.45	47.71	47.71	14.14	87.11		5	87.11	113.1	33.51	56.12	56.12
	7	87.11	113.1	113.1	22.45	113.1		7	113.1	161.03	65.45	87.11	113.1
	8	113.1	143.79	143.79	22.45	179.59		8	143.79	199.53	87.11	113.1	143.79
	9	179.59	220.89	220.89	33.51	321.56		9	179.59	321.56	113.1	143.79	220.89
	10	220.89	268.08	321.56	47.71	448.92		10	268.08	523.6	143.79	179.59	321.56

## Sheet: Ext_Fig1l
	Source Data - B16-F10 - Lung metastasis
	Control	IMQ oral
	12.2	4.4
	13.2	5
	5	2.4
