# Supplementary material for: Systemic IFN-I combined with topical TLR7/8 agonists promotes distant tumor suppression by c-Jun-dependent IL-12 expression in dendritic cells
Source: Nat Cancer. 2025 Jan 23;6(1):175–93. doi: 10.1038/s43018-024-00889-9 (PMC11779648; doi:10.1038/s43018-024-00889-9)
Supplement: Supplementary file 13 — Statistical source data. [file 43018_2024_889_MOESM13_ESM.xlsx]

## Sheet: Ext_Fig2a
	Source Data - Tumor-draining lymph node
	IMQ topical & oral
	C57/BL6J	Bdca2-DTR
	0.13	0.056
	0.36	0.041
	0.17	0.056
	0.15	0.056
	0.21	0.033
	0.15	0.063
	0.13	0.026
	Source Data - Mesenteric lymph node
	IMQ topical & oral
	C57/BL6J	Bdca2-DTR
	0.14	0.067
	0.2	0.071
	0.25	0.063
	0.14	0.036
	0.18
	0.15

## Sheet: Ext_Fig2c
	Source Data - DC - Activation - CD80
		B16-F10 tumor
		Control			IMQ oral			IFN-α			IFN-α+ IMQ topical
	DC1	138	197	107	186	564	477	314	409	0	983	582	147
	DC2	465	420	366	603	795	592	498	564	267	1037	840	509
	pDC	97.7	164	116	331	400	428	373	430	331	419	384	257
	Monocytes	503	612	572	1213	1207	1394	980	1017	712	1124	1200	1114
	Neutrophils	504	476	406	475	614	528	455	534	537	482	511	476
	Macrophages	2557	2499	1475	2479	3172	2511	2020	1754	2105	2790	2187	2083
		Spleen
		Control			IMQ oral			IFN-α			IFN-α+ IMQ topical
	DC1	242	246	230	425	393	468	308	278	196	458	473	240
	DC2	214	278	228	293	295	328	397	239	230	400	383	328
	pDC	199	233	229	308	314	300	240	271	249	323	312	299
	Monocytes	281	307	320	584	530	529	416	423	346	493	565	354
	Neutrophils	234	243	229	308	309	300	245	286	231	333	358	248
	Macrophages	513	520	470	915	815	874	680	621	492	746	851	630
		Small Intestine
		Control			IMQ oral			IFN-α			IFN-α+ IMQ topical
	DC1	475	416	454	596	595	489	338	375	292	575	477	414
	DC2	731	537	654	1304	1257	599	581	591	399	822	728	566
	pDC	400	392	413	450	448	466	372	395	323	394	328	350
	Monocytes	499	598	372	1067	734	788	494	490	466	636	526	586
	Neutrophils	1058	848	784	638	728	568	777	748	536	916	617	767
	Macrophages	1873	1467	1617	2924	3373	2139	1603	1583	1256	1878	1851	1524
		Tumor-draining Lymph node
		Control			IMQ oral			IFN-α			IFN-α+ IMQ topical
	DC1	615	521	495	390	642	277	615	477	363	545	592	669
	DC2	684	542	571	404	519	342	677	575	398	635	594	646
	pDC	491	390	471	425	535	309	578	528	473	474	456	517
	Monocytes	537	513	581	921	1015	864	769	805	654	849	836	804
	Neutrophils	458	392	387	442	503	459	492	371	345	504	586	394
	Macrophages	787	498	553	390	753	405	968	380	529	889	774	1044

## Sheet: Ext_Fig2d
	Source Data - DC - Activation - CD86
		B16-F10 tumor
		Control			IMQ oral			IFN-α			IFN-α+ IMQ topical
	DC1	195	399	221	306	435	408	301	357	399	793	552	324
	DC2	250	423	318	460	516	460	396	369	575	619	606	409
	pDC	62.3	160	79.9	158	220	270	131	148	124	171	211	116
	Monocytes	182	296	239	409	320	225	181	211	360	284	541	444
	Neutrophils	336	289	235	159	240	121	113	162	821	107	174	248
	Macrophages	335	349	488	390	548	566	453	513	507	397	422	369
		Spleen
		Control			IMQ oral			IFN-α			IFN-α+ IMQ topical
	DC1	272	265	279	744	629	579	252	270	236	407	702	199
	DC2	172	217	215	580	507	518	306	198	189	301	480	188
	pDC	45.7	62.3	47.3	180	225	202	68.7	76.3	59.9	118	148	61.4
	Monocytes	44.4	55.5	49	172	146	100	54.1	68.8	53.7	87.7	171	61.8
	Neutrophils	75.7	85.7	81.2	81.5	82.1	76	59	73.8	74.6	75.6	102	58
	Macrophages	231	245	213	446	354	271	239	270	217	310	451	240
		Small Intestine
		Control			IMQ oral			IFN-α			IFN-α+ IMQ topical
	DC1	238	198	242	504	649	434	227	206	271	222	297	296
	DC2	151	121	147	297	246	331	146	133	184	121	224	132
	pDC	48.5	35.7	50.3	86	87.7	64.3	57.6	57.8	54.1	53.9	73.4	57.9
	Monocytes	62.1	64.8	45.2	99.7	115	99.4	62.9	68.7	101	123	142	84.6
	Neutrophils	334	362	293	279	328	197	257	304	299	291	367	269
	Macrophages	289	168	190	269	265	169	223	213	234	219	231	181
		Tumor-draining Lymph node
		Control			IMQ oral			IFN-α			IFN-α+ IMQ topical
	DC1	238	271	178	406	391	353	215	206	214	371	498	274
	DC2	183	275	166	458	502	396	234	194	197	359	433	307
	pDC	127	75.6	78.9	114	235	215	73.8	69	63.5	131	165	106
	Monocytes	138	126	118	206	229	176	116	128	115	218	244	213
	Neutrophils	287	184	315	153	173	111	145	225	110	281	433	144
	Macrophages	684	594	598	907	1125	741	611	718	426	1694	1837	841

## Sheet: Ext_Fig2e
	Source Data - DC - Activation - PD-L1
		B16-F10 tumor
		Control			IMQ oral			IFN-α			IFN-α+ IMQ topical
	DC1	1091	1032	883	1198	1459	1641	1146	1168	1147	1923	1446	1035
	DC2	1929	1515	1596	2150	2433	2474	1923	1888	2106	2472	2605	1750
	pDC	558	548	416	839	895	1035	624	688	937	736	766	632
	Monocytes	968	847	763	2359	1869	1591	1011	984	1112	1390	2614	1830
	Neutrophils	1714	1546	1414	1822	2204	1843	1340	1724	3008	1815	1915	1509
	Macrophages	4172	1954	2629	3447	4061	4983	3316	2402	3727	4357	4083	2880
		Spleen
		Control			IMQ oral			IFN-α			IFN-α+ IMQ topical
	DC1	303	300	283	1111	964	871	274	306	265	434	816	256
	DC2	572	616	539	1027	910	1036	499	613	508	585	784	466
	pDC	184	197	177	483	502	379	169	225	189	264	348	164
	Monocytes	111	131	120	769	578	501	179	210	114	316	621	141
	Neutrophils	464	513	435	999	872	793	365	650	443	769	1065	350
	Macrophages	539	541	469	1221	935	983	511	657	465	703	966	515
		Small Intestine
		Control			IMQ oral			IFN-α			IFN-α+ IMQ topical
	DC1	555	649	572	1188	1330	951	520	609	603	577	655	585
	DC2	1088	1009	977	2240	2069	1478	791	926	858	1038	1248	826
	pDC	823	760	906	1589	1636	1193	773	938	670	1187	1237	482
	Monocytes	370	427	282	945	635	650	280	404	379	515	612	434
	Neutrophils	1168	1152	998	1422	1311	1077	930	1170	1004	1216	1076	1037
	Macrophages	1944	1544	1621	2971	3763	2273	1359	1978	1632	1935	2266	1639
		Tumor-draining Lymph node
		Control			IMQ oral			IFN-α			IFN-α+ IMQ topical
	DC1	307	416	242	394	688	359	248	234	353	501	607	376
	DC2	724	1130	782	1349	1617	897	719	530	760	1055	1415	744
	pDC	261	229	163	495	431	346	246	149	174	325	386	226
	Monocytes	513	634	423	1193	940	713	444	387	389	806	1092	667
	Neutrophils	893	1135	1071	1619	1382	824	869	842	728	1234	1775	738
	Macrophages	1017	1204	995	1856	1489	1110	1131	916	821	1926	2515	1327
