# Supplementary material for: Systemic IFN-I combined with topical TLR7/8 agonists promotes distant tumor suppression by c-Jun-dependent IL-12 expression in dendritic cells
Source: Nat Cancer. 2025 Jan 23;6(1):175–93. doi: 10.1038/s43018-024-00889-9 (PMC11779648; doi:10.1038/s43018-024-00889-9)
Supplement: Supplementary file 14 — Statistical source data. [file 43018_2024_889_MOESM14_ESM.xlsx]

## Sheet: Ext_Fig3a
	Source Data - Tlr7 expression
	Tlr7 Expression -Lymph node
	cDC1	0.0835425
	cDC2	0.149107
	pDC	0.388337
	MigDC	0
	Macrophage	0
	Monocyte	0
	Neutrophil	0

## Sheet: Ext_Fig3b
	Source Data - Tlr7 expression splenic DC
	Tlr7 Expression -Lymph node
	Treatment	DC - Splenic		Neutrophils - Splenic		Macrophages - Peritoneal
	Vehicle	759.26		202.286		1315
	IFN-α	1409.32		778.615		1720

## Sheet: Ext_Fig3c
	Source Data - Tlr8 mRNA expression
	Mouse Dendritic cells
	Control	IMQ	IFN-a (500 U/mL)	IFN-a (5000 U/mL)
	1	0.549517	0.794888	2.69034
	1.27795	0.829833	1.45356	1.66236
	0.782501	0.992085	0.844545	1.65142

## Sheet: Ext_Fig3d
	Source Data - Tlr8 mRNA expression
	Mouse Macrophages
	Control	IMQ	IFN-a (500 U/mL)	IFN-a (5000 U/mL)
	1.00138	0.962911	2.83373	1.99986
	1.11827	0.830978	1.87091	2.11396
	0.893	0.853284	2.67077	2.21042

## Sheet: Ext_Fig3e
	Source Data - TLR7 expression - td-LN
	Macrophages
	Control	IMQ oral	IFN-α	IFN-α + IMQ topical
	20648	48720	21860	58797
	48950	36523	65901	55206
	22685	81941	53038	48727
	pDC
	Control	IMQ oral	IFN-α	IFN-α + IMQ topical
	49537	49407	53049	55010
	57707	77025	60229	31303
	57035	35699	61517	54046
	Monocytes
	Control	IMQ oral	IFN-α	IFN-α + IMQ topical
	34171	6167	76502	30890
	76671	4413	83239	39799
	33677	7160	85173	17782
	mDC1
	Control	IMQ oral	IFN-α	IFN-α + IMQ topical
	3857	3709	3272	4298
	4024	4522	4266	4672
	3539	3529	5381	3297
	mDC2
	Control	IMQ oral	IFN-α	IFN-α + IMQ topical
	6091	4526	4919	4549
	4354	5130	4338	5452
	4519	5295	5557	5683
	rDC1
	Control	IMQ oral	IFN-α	IFN-α + IMQ topical
	5628	2524	3456	3051
	3435	3320	2959	2919
	3727	2962	4142	3368
	rDC2
	Control	IMQ oral	IFN-α	IFN-α + IMQ topical
	7591	9521	9289	15178
	7090	15699	9453	13772
	7175	14212	9052	8912
	Neutrophils
	Control	IMQ oral	IFN-α	IFN-α + IMQ topical
	1829	3008	4500	3860
	2458	3052	3475	4181
	1887	4896	2761	3098

## Sheet: Ext_Fig3f
	Source Data - TLR7 expression - Spleen
	Macrophages
	Control	IMQ oral	IFN-α	IFN-α + IMQ topical
	19864	71558	69109	62445
	17810	49025	65781	66620
	21265	51563	17506	46789
	Monocytes
	Control	IMQ oral	IFN-α	IFN-α + IMQ topical
	8784	4699	45228	19362
	13331	8723	24993	16122
	12321	15899	18193	7098
	DC1
	Control	IMQ oral	IFN-α	IFN-α + IMQ topical
	3324	2795	3672	3801
	2788	3180	2757	3958
	2775	3496	3198	4890
	DC2
	Control	IMQ oral	IFN-α	IFN-α + IMQ topical
	14761	24264	20490	28859
	13151	21586	20301	31385
	12511	19176	17142	18227
	pDC
	Control	IMQ oral	IFN-α	IFN-α + IMQ topical
	62911	63610	57196	75653
	61781	83864	72918	61428
	58102	67613	62327	54111
	Neu
	Control	IMQ oral	IFN-α	IFN-α + IMQ topical
	2537	4910	5995	5132
	2498	4184	3500	5557
	2975	5370	3263	4688

## Sheet: Ext_Fig3g
	Source Data - TLR7 expression - Small intestine
	Macrophages
	Control	IMQ oral	IFN-α	IFN-α + IMQ topical
	736	4402	2780	1851
	1571	3716	889	3728
	1093	6031	2132	2936
	Macrophages - MHC-II
	Control	IMQ oral	IFN-α	IFN-α + IMQ topical
	53765	45385	104093	62004
	52705	47729	87712	63100
	52038	52838	58785	91243
	Monocytes
	Control	IMQ oral	IFN-α	IFN-α + IMQ topical
	32123	40039	59153	57047
	52568	25411	67776	37889
	36833	50347	42697	28474
	DC1
	Control	IMQ oral	IFN-α	IFN-α + IMQ topical
	1702	6756	4622	16665
	3391	6067	4030	10949
	2426	4494	6008	10024
	DC2
	Control	IMQ oral	IFN-α	IFN-α + IMQ topical
	7740	5703	16869	25168
	6187	3481	11264	17523
	6187	7820	11469	17359
	pDC
	Control	IMQ oral	IFN-α	IFN-α + IMQ topical
	62349	34905	40360	35235
	56622	31147	70227	35294
	48499	46925	45419	37137
	Neutrophils
	Control	IMQ oral	IFN-α	IFN-α + IMQ topical
	6670	3253	5641	3537
	-25.9	2130	3290	-26.4
	2138	3753	1663	1634

## Sheet: Ext_Fig3h
	Source Data - Correlation plot TLR8 ~ CD1c
	- IFN-I			+ IFN-I
	TLR8	CD1C		TLR8	CD1C
	18.1962	0.3956		60.2874	3.1546
	31.256	5.1146		1004.29	42.5449
	4.8474	1.996		369.547	34.396
	88.3031	27.6771		54.4218	8.5034
	53.8793	7.5431		1.7619	7.0474
	30.8735	1.506		12.3993	13.6392
	149.385	14.6105		150.151	43.7365
	110.964	6.6366		326.442	13.6017
	25.6395	0.3663		9.9305	0.4965
	185.567	24.055		137.292	15.9414
	22.1607	28.0966		23.6941	10.4623
	20.5306	18.0865		187.693	61.9271
	3.5867	1.1956		97.1066	119.699
	3.5955	0		47.0369	17.5392
				63.8666	11.1513
				26.7193	6.9979
				13.3736	0.8628
				31.7842	12.9354
				46.7596	3.6916
				4.8603	2.0251
				11.0935	20.6022
				5.5639	0.7948
				5.7281	1.8089
				8.1522	1.8116
				2.8736	0.821
				9.3844	25.5255
				1.8513	0
				8.8328	1.1521
				0	0.3771

## Sheet: Ext_Fig3i
	Source Data - Correlation plot TLR8 ~ CD68
	- IFN-I			+ IFN-I
	TLR8	CD68		TLR8	CD68
	18.1962	3973.1		60.2874	6349.46
	31.256	3143.78		1004.29	20941.1
	4.8474	3593.67		369.547	7616.61
	88.3031	2845.25		54.4218	3048.19
	53.8793	2888.29		1.7619	4752.9
	30.8735	1607.68		12.3993	1908.25
	149.385	4966.38		150.151	4957.04
	110.964	7265.46		326.442	4640.91
	25.6395	3748.5		9.9305	3427.51
	185.567	7442.61		137.292	5870.68
	22.1607	6878.51		23.6941	4981.61
	20.5306	1685.46		187.693	7717.96
	3.5867	3670.68		97.1066	3868.41
	3.5955	586.517		47.0369	3490.3
				63.8666	1974.29
				26.7193	4629.44
				13.3736	5783.43
				31.7842	3663.31
				46.7596	3575.47
				4.8603	3065.21
				11.0935	2937.56
				5.5639	1539.36
				5.7281	2299.97
				8.1522	1026.27
				2.8736	462.233
				9.3844	4438.06
				1.8513	1102.66
				8.8328	1937.08
				0	608.278
