# Supplementary material for: Systemic IFN-I combined with topical TLR7/8 agonists promotes distant tumor suppression by c-Jun-dependent IL-12 expression in dendritic cells
Source: Nat Cancer. 2025 Jan 23;6(1):175–93. doi: 10.1038/s43018-024-00889-9 (PMC11779648; doi:10.1038/s43018-024-00889-9)
Supplement: Supplementary file 15 — Statistical source data. [file 43018_2024_889_MOESM15_ESM.xlsx]

## Sheet: Ext_Fig4a
	Source Data - TLR7 expression - IHC
	IFN-a therapy
	Before	During
	1.87	5.29
	5.01	14.39
	19.45	78.8
	11.3	16.85
	16.53	20.25

## Sheet: Ext_Fig4b
	Source Data - TLR8 expression - IHC
	IFN-a therapy
	Before	During
	1.04	2.56
	5.22	11.56
	16.3	70.59
	1.9	3.2
	8.07	15.8

## Sheet: Ext_Fig4d
	Source Data - TLR7 - Human skin
	CD1a+ cells			CD1c+ cells
	Before	During		Before	During
	0	0		24	92
	0	0		14	45
	0	0		10	70
	0	0		55	68
	0	0		7	30
	CD68+ cells			CD141+ cells
	Before	During		Before	During
	20	44		2	49
	39	47		15	47
	2	42		2	32
	14	46		27	80
	10	17		11	20
