# Supplementary material for: Systemic IFN-I combined with topical TLR7/8 agonists promotes distant tumor suppression by c-Jun-dependent IL-12 expression in dendritic cells
Source: Nat Cancer. 2025 Jan 23;6(1):175–93. doi: 10.1038/s43018-024-00889-9 (PMC11779648; doi:10.1038/s43018-024-00889-9)
Supplement: Supplementary file 16 — Statistical source data. [file 43018_2024_889_MOESM16_ESM.xlsx]

## Sheet: Ext_Fig6a
	Source Data - c-Jun - deficient BM-DC - c-Jun mRNA
	c-Junfl/fl
	Control	1	1.06	1.28		1.63	1	1.01
	IMQ	2.53	1.17	1.26		2.04	1.73	1.91
	IFN-α	1.35	0.94	1.03		1.95	1.11	0.84
	IFN-α+ IMQ	3.39	1.23	1.84		2.48	2.03	2.64
	c-JunΔ/ΔMx1-Cre
	Control	0.05	0.02	0.01		0.01	0.01	0.01
	IMQ	0.03	0.01	0.02		0.02	0.01	0.01
	IFN-α	0	0.02	0.03		0.01	0.01	0.01
	IFN-α+ IMQ	0.02	0.01	0.03		0.01	0.01	0.01

## Sheet: Ext_Fig6b
	Source Data - c-Jun - deficient BM-DC - Il12a mRNA
	c-Junfl/fl
	Control		1	0.93		1	0.38	0.52
	IMQ	3.18		0.39		2.95	1.29	2.05
	IFN-α	0.83	0.72	0.33		0.17	0.18	0.27
	IFN-α+ IMQ	2.57	1.41	0.83		2.44	0.94	1.75
	c-JunΔ/ΔMx1-Cre
	Control	0.36	0.76	1.1		0.66	0.45	0.67
	IMQ	0.5	0.09			0.66	0.91	0.6
	IFN-α	0.72	0.26	0.57		0.28	0.28	0.31
	IFN-α+ IMQ	1.33	0.49			0.49	0.99	0.42

## Sheet: Ext_Fig6c(Left)
	Source Data - c-Jun - deficient BM-DC - Tlr7 mRNA
	c-Junfl/fl
	Control	1	1.55	1.2		0.83	1	1.45
	IMQ	1.39	0.61	0.75		0.94	1.12	1.08
	IFN-α	2.28	2.81	2.05		1.98	1.55	2.28
	IFN-α+ IMQ	1.48	1.41	0.88		1.22	0.96	1.08
	c-JunΔ/ΔMx1-Cre
	Control	0.02	0.06	0.09		0.97	1.52	1.27
	IMQ	0.85	0.27	0.29		0.55	0.72	0.63
	IFN-α	1.46	1.11	1.06		1.65	1.76	1.53
	IFN-α+ IMQ	1.02	0.05	0.19		0.83	0.81	0.77

## Sheet: Ext_Fig6c(Right)
	Source Data - c-Jun - deficient BM-DC - Mx1 mRNA
	c-Junfl/fl
	Control	0.56	0.16	1		1	0.78	0.37		1	1.27	1.46
	IMQ	2.91	1.31	3		6.13	0.11	0.55		0.57	0.78	0.58
	IFN-α	14.71	6.15	18.02		22.88	10.47	15.37		2.16	2.15	2.75
	IFN-α+ IMQ	24.15	12.22	18.52		36.67	12.65	7.05		2.24	2.57	1.93
	c-JunΔ/ΔMx1-Cre
	Control	1.64	0.31	0.06		0.9	1.27	1.18
	IMQ		0.58	0.27		0.47	0.44	0.35
	IFN-α	5.19	3.07	2.47		2.18	2.62	2.16
	IFN-α+ IMQ		2.67	2.83		1.37	1.83	1.3

## Sheet: Ext_Fig6d
	Source Data - c-Jun - deficient BM Macrophages - IL-12 protein
	c-Junfl/fl						c-JunΔ/ΔMx1-Cre
	Control	23.49	0	0	0		Control	0	0	0
	IMQ	0	0	0	0		IMQ	0	0	0
	IFN-α	0	38.23	0	0		IFN-α	0	0	0
	IFN-α+ IMQ	0	0	0	26.6		IFN-α+ IMQ	0	0	0

## Sheet: Ext_Fig6e
	Source Data - c-Jun - deficient Tumor DC - Therapy: IMQ topical & oral
	c-Junfl/fl									Tlr7
	Control	0.67	1.49					0.37	1.25
	Topical & Oral	0.12	0.35		0.29		0.45	0.68	0.51
	c-JunΔ/ΔCD11c-Cre
	Control		0.57				0.5	0.09	0.22
	Topical & Oral	0.18	0.63	0.1	0.13		0.15	0.31	0.13
	c-Junfl/fl									c-Jun
	Control	0.8	1.26				0.96	0.46	2.29
	Topical & Oral	1.2	2.6	3.53	1.98		4.67	1.66	3.24
	c-JunΔ/ΔCD11c-Cre
	Control	0.92	0.17				0.24	0.02	0.25
	Topical & Oral	0.15	0.72	0.22	0.33		0.09	1.49	0.35
	c-Junfl/fl									Il-12b
	Control	1.8	0.55				0.55	1.82	0.07
	Topical & Oral	2.07	9.26	5.37	1.35		0.77	0.25	3.11
	c-JunΔ/ΔCD11c-Cre
	Control	1.18					1.53	1.79	1.52
	Topical & Oral	1.1	0.78	0.41	0.85		0.11	1.19	0.18

## Sheet: Ext_Fig6f
	Source Data - c-Jun - deficient Tumor Mac - Therapy: IMQ topical & oral
	c-Junfl/fl									Tlr7
	Control	1.02	0.98				0.85	0.87	1.34
	Topical & Oral	0.8	0.25	0.41	0.27		1.55	2.77	1.51
	c-JunΔ/ΔCD11c-Cre
	Control	0.68	0.6				1.5	0.54	0.92
	Topical & Oral	0.48	0.78	0.39	1.32		1.14	1.38	1.41
	c-Junfl/fl									c-Jun
	Control	2.15	0.46				0.22	0.26	1
	Topical & Oral	0.29	0.09	0.23	0.16		1.32	1.18	1.21
	c-JunΔ/ΔCD11c-Cre
	Control	0.55	0.24				0.6	0.56	0.31
	Topical & Oral	0.17	0.37	0.24	0.56		0.29	1.08	0.69
	c-Junfl/fl									Il-12b
	Control	1.21	0.82				1.25	1.11	0.72
	Topical & Oral	1.97	0.08	0.04	0.32		1.32	0.59	0.18
	c-JunΔ/ΔCD11c-Cre
	Control	0.57	1.6						1.01
	Topical & Oral	0.67	0.12	0.61	1.13				0.08

## Sheet: Ext_Fig6g
	Source Data - c-Jun - deficient Tumor Macrophages
	c-Junfl/fl								Tlr7
	Control	0.69	1.27	1.14		1.71	0.49	1.19
	IFN-α+ IMQ	3	2.6	3.11		1.99	2.15	2.32
	c-JunΔ/ΔCD11c-Cre
	Control	0.68	0.99	1.31		1.55	1.03	1.8
	IFN-α+ IMQ	2.75	2.21	2.91		2.54	2.79	2.97
	c-Junfl/fl								c-Jun
	Control	0.63	1.22	1.3		1.16	0.76	1.13
	IFN-α+ IMQ	0.77	0.61	0.59		0.71	1.02	1.2
	c-JunΔ/ΔCD11c-Cre
	Control	0.45	0.33	0.32		0.28	0.58
	IFN-α+ IMQ	0.42	0.39	0.53		1.82	1	1.24
	c-Junfl/fl								Il-12b
	Control	1.07	2.06	0.45		1.04	0.7	1.37
	IFN-α+ IMQ	2.12	0.73	3.13		0.79	0.82	1.17
	c-JunΔ/ΔCD11c-Cre
	Control	1.72	1.43	0.35		0.53	0.69
	IFN-α+ IMQ	1.7	0.13	0.23		1.4	0.99	1.29
