# Supplementary material for: Systemic IFN-I combined with topical TLR7/8 agonists promotes distant tumor suppression by c-Jun-dependent IL-12 expression in dendritic cells
Source: Nat Cancer. 2025 Jan 23;6(1):175–93. doi: 10.1038/s43018-024-00889-9 (PMC11779648; doi:10.1038/s43018-024-00889-9)
Supplement: Supplementary file 17 — Statistical source data. [file 43018_2024_889_MOESM17_ESM.xlsx]

## Sheet: Ext_Fig7b
	Source Data - Immune profile c-Jun-CCL2
	Tumor Type I DC
	c-Junfl/fl	c-JunΔ/ΔCD11c-Cre	Ccl2 -/-
	0.27	0.12	0.26
	0.07	0.06	0.19
	0.09	0.13	0.2
	0	0.03	0.32
	0.24	0.27	0.35
		0.06	0.98
			0.64
			0.28
	0.032
	0.005
	0.006
	0.026
	Tumor Type II DC
	c-Junfl/fl	c-JunΔ/ΔCD11c-Cre	Ccl2 -/-
	1.5	1.3	3.4
	1.2	1.4	2.2
	1.1	1.3	3.3
	0.2	0.3	0.7
	0.9	0.4	0.9
		0.9	1.3
			1.1
			2.9
	1.34
	0.65
	0.94
	1.16

## Sheet: Ext_Fig7d
		Source Data - Activation profile c-Jun-CCL2
		pDC				DC1				DC2
		CD86	CD80	PDL1		CD86	CD80	PDL1		CD86	CD80	PDL1
	IMQ-2	4136	1456	6896		4879	668	8633		4942	2949	8000
	IMQ-3	5061	1100	5093		3536	37.5	6881		3324	2687	8497
	IMQ	3279	618	5184		5676	770	9995		4320	2124	7882
	CCL2-1	4264	653	5000		5936	1028	6125		4742	3582	6521
	CCL2-2	4848	886	6856		5313	275	10222		5323	2503	8615
	CCL2-3	3217	303	4107		6930	475	6506		6379	2949	6431
	c-Jun	7078	959	19920		7994	1001	19181		7935	2599	16982
	c-Jun-2	5414	1441	22479		9444	2153	24239		8676	2861	24562
	c-Jun-3	3726	540	6427		5664	515	9112		6038	3068	9943
		MW				MW				MW
	IMQ	4158.67	1058	5724.33		4697	491.833	8503		4195.33	2586.67	8126.33
	CCL2	4109.67	614	5321		6059.67	592.667	7617.67		5481.33	3011.33	7189
	c-Jun	5406	980	16275.3		7700.67	1223	17510.7		7549.67	2842.67	17162.3
		FC				FC				FC
	IMQ	1	1	1		1	1	1		1	1	1
	CCL2	0.988217	0.58034	0.929541		1.29011	1.20502	0.89588		1.30653	1.16418	0.884655
	c-Jun	1.29994	0.926276	2.84318		1.63949	2.48661	2.05935		1.79954	1.09897	2.11194

## Sheet: Ext_Fig7f
	Source Data - c-Jun-deficient BM-DC
	Ccl2 mRNA	c-Junfl/fl							c-JunΔ/ΔMx1-Cre
	Control	0.46	0.52	1			1	0.8	0.81	0.32	0.15		1.63	3.97	1.63
	IMQ	4.79	6.68	5.54		3.68	1.95	1.16	4.3	7.32	1.99		3.53	3.41	1.4
	IFN-α	2.62	2.31	5.26		5.35	2.35	1.44	5.27	7.72	2.82		2.43	4.77	2.2
	IFN-α+ IMQ	26.82	19.05	27.72		6.92	7.59	3.9	11.02	5.26	7.73		3.77	5.15	2.9
	CCL2 protein	c-Junfl/fl				c-JunΔ/ΔMx1-Cre
	Control	81.71	191.82	81.71	90.04	223.28	81.71	81.71
	IFN-a	441.65	1241.12	171.47	132.6	95.59	125.2	102.99
	IMQ	917.26	1328.1	447.21	241.79	91.89	86.34	90.04
	IMQ INF-a	2914.07	3800.51	1733.38	885.8	354.68	236.24	269.55

## Sheet: Ext_Fig7g
	Source Data - c-Jun Δ/Δ CD11c-Cre + IFN-α
	Day	c-Junfl/fl
	1	47.71	47.71	47.71		33.51	33.51	33.51
	2	87.11	87.11	87.11		47.71	47.71	47.71
	3	113.1	113.1	99.54		75.77	75.77	75.77
	4	113.1	127.83	113.1		99.54	99.54	99.54
	5	143.79	143.79	143.79		113.1	113.1	113.1
	Day	c-JunΔ/ΔCD11c-Cre
	1	47.71	47.71	47.71		33.51	33.51	33.51	33.51
	2	87.11	87.11	87.11		47.71	47.71	47.71	47.71
	3	99.54	113.1	113.1		75.77	75.77	75.77	75.77
	4	99.54	127.83	127.83		99.54	99.54	99.54	99.54
	5	113.1	127.83	161.03		113.1	113.1	113.1	113.1
	Day	c-Junfl/fl + IMQ
	1	47.71	47.71	47.71	47.71		40.19	40.19	33.51	33.51
	2	75.77	65.45	87.11	87.11		47.71	40.19	40.19	33.51
	3	87.11	75.77	99.54	87.11		56.12	33.51	56.12	47.71
	4	113.1	65.45	99.54	87.11		65.45	33.51	65.45	47.71
	5	113.1	47.71	87.11	87.11		65.45	33.51	65.45	47.71
	Day	c-JunΔ/ΔCD11c-Cre + IMQ
	1	47.71	47.71	47.71	47.71		40.19	33.51	33.51	33.51
	2	99.54	75.77	99.54	99.54		40.19	47.71	47.71	47.71
	3	113.1	87.11	113.1	127.83		47.71	65.45	75.77	65.45
	4	143.79	113.1	127.83	143.79		56.12	75.77	87.11	87.11
	5	179.59	87.11	113.1	143.79		56.12	87.11	113.1	87.11

## Sheet: Ext_Fig7h
	Source Data - Immune profile - c-Jun Δ/Δ CD11c-Cre + IFN-α
	Tumor CD4 TC
	c-Junfl/fl	c-JunΔ/ΔCD11c-Cre
	13.54	11.64
	12.28	11.56
	15.06	11.91
	15.53
	Tumor CD8 TC
	c-Junfl/fl	c-JunΔ/ΔCD11c-Cre
	11.7	8.88
	14.89	28.76
	13.41	25.69
	14.7
	12.62	17.13
	9.55	7.17
	19.11	25.09
	17.6	22.21
