# Supplementary material for: Systemic IFN-I combined with topical TLR7/8 agonists promotes distant tumor suppression by c-Jun-dependent IL-12 expression in dendritic cells
Source: Nat Cancer. 2025 Jan 23;6(1):175–93. doi: 10.1038/s43018-024-00889-9 (PMC11779648; doi:10.1038/s43018-024-00889-9)
Supplement: Supplementary file 18 — Statistical source data. [file 43018_2024_889_MOESM18_ESM.xlsx]

## Sheet: Ext_Fig8a
	Source Data - Heatmap - AP-1 proteins
	c-Jun mRNA
	c-Junfl/fl		c-JunΔ/ΔMx1-Cre
	LAL	IMQ	LAL	IMQ
	0.68	18.3	0	0.05
	1.24	33.51	0.01	0.05
	0.59	11.48	0.72	0.01
	1.69	25.56	0	0.02
	0.61	25.95	0.03	0.05
	1.64	14.36	0
			0.01	0.02
	1	15.42	0	0.06
	0.68	7.5	0.01	0.07
	1.05	15.61	0	0.01
	0.95	15.89	0	0.01
	Junb mRNA
	c-Junfl/fl		c-JunΔ/ΔMx1-Cre
	LAL	IMQ	LAL	IMQ
	0.87	2.11	0.13	3.92
	1.15	5.72
				1.49
	1.17	2.95
	1	5.93		8.71
			1.39	9.36
	1.19	3.1	1.82	4.33
	0.84	2.2	0.74	2.08
	1.28	4.01	0.67	3.86
	0.78	5.43	0.96	2.11
	c-fos mRNA
	c-Junfl/fl		c-JunΔ/ΔMx1-Cre
	LAL	IMQ	LAL	IMQ
	0.84	0.59	2.74	0.93
	1.19	0.43	1.53	0.53
	1.38	0.31	0.84	0.57
	0.73	0.97	0.51	0.69
	1	0.53	0.73	0.5
		0.72
	1	0.26
	1	1.37
	Fra-1
	c-Junfl/fl		c-JunΔ/ΔMx1-Cre
	LAL	IMQ	LAL	IMQ
	0.77	0.84	0.83	1.6
	1.3	0.75	0.22
	0.79	1.89	0.77	6.22
	1.26	7.35	1.14	2.33
	1	6.87
		3.8
	1	1.56
	1	1.12	2.67	7.3
	0.39	1.23
	1	10.77
	1	3.94
	Fra-2
	c-Junfl/fl		c-JunΔ/ΔMx1-Cre
	LAL	IMQ	LAL	IMQ
	0.6	3.38	2.9	5.57
	1.66	4.04	2.45	2.99
	1.68	0.53	1	0.45
	0.6	0.88	0.77	0.37
	1	4.73
	0.84	3.06
	1	2.93
	1	2.21	1.65	7.38
	0.81	2.85
	1	3.56
	1	5.93
	Fosb
	c-Junfl/fl		c-JunΔ/ΔMx1-Cre
	LAL	IMQ	LAL	IMQ
	1.01			1.17
	0.99	0.62		0.75
	0.92	0.39	1.48	0.76
	1.09	0.33	1.45	0.91
	1.39	0.07	1.35	0.72
	0.72	0.56	0.7	1.22

## Sheet: Ext_Fig8c
	Source Data -BM- pDC
	Gzmb mRNA
		c-Junfl/fl
	LAL	1.01	0.99		1					1	0.5
	IMQ	9.83	19.92		32.3					27.05	14.58
		c-JunΔ/ΔMx1-Cre
	LAL	3.69	0.25		4.83		2.46			0.72	0.42
	IMQ	4.79	3.22		14.32		12.77			3.63	7.2
	Trail mRNA
		c-Junfl/fl
	LAL	1.09	0.91		0.4			1	0.56		1.43	0.7
	IMQ	27.53	45.39		4.73	7.95		47.11	30.38		40.76	54.65
		c-JunΔ/ΔMx1-Cre
	LAL	0.09	0.12			0.08		0.7	1.04		0.76	0.25
	IMQ	57.22	34.58		4.36	6.8		46.79	63.98		51.84	46.99

## Sheet: Ext_Fig8d
	Source Data -BM- pDC
	Il6 mRNA
		c-Junfl/fl
	LAL	1	0.67			1	0.51		0.59	1.69
	IMQ	195.76				376.75	308.21		364.71	337.76
		c-JunΔ/ΔMx1-Cre
	LAL	0.68		0.67		0.48	0.41		0.23	0.33
	IMQ	119.72	84.22	82.73		280.17	337.48		192.07	199.13
	IL-6 Protein
		c-Junfl/fl
	LAL	1306.6	1150.3	627	654	830
	IMQ	19048.9	12933.2	14034	26320	15399
		c-JunΔ/ΔMx1-Cre
	LAL	545.6	715.4	790.2	599	382	478	206
	IMQ	12199.3	9318.1	8747.3	6294	10616	6892	11710	7109	7449

## Sheet: Ext_Fig8e
	Source Data -BM- pDC
	Ifnb mRNA
		c-Junfl/fl
	LAL	0.61	1.64		1	0.84			0.86	1.16		0.48	2.08
	IMQ	11.57	46.73		2.06				2.35	2.03		33.12	15.24
		c-JunΔ/ΔMx1-Cre
	LAL		0.57		0.3		0.53		0.23	0.23		0.12	0.21
	IMQ	7.68	5.09		1.16		0.84		0.83	0.91			1.27
	IFN-beta Protein
		c-Junfl/fl
	LAL	95	269	257.6	280.8	72
	IMQ	2216	999	1416.2	883.2	1127
		c-JunΔ/ΔMx1-Cre
	LAL	107	61	-20	164.9	234.4	72.2
	IMQ	733	385	373	49	419.8	164.9	303.9	883	756

## Sheet: Ext_Fig8g
	Source Data -Migration - BM-pDC
	rCCL2 - Migration Index
		c-Junfl/fl
	Control	1	1.6	1	1	1	1	1	1.09
	rCCL2		1.82	2	1.5	2.43	1.9	1.46	1.63
		c-JunΔ/ΔMx1-Cre
	Control	0.89	1.01	1.27	0.82
	rCCL2	2.9	1.97	1.43	1.15

## Sheet: Ext_Fig8h
	Source Data -CCR2 - BM-pDC
	CCR2 - Expression
		c-Junfl/fl
	Isotype	161	144	40.2	41.6	113	74.5	56.1	42.4	42.3	55.1
	CCR2	569	451	254	209	419	463	428	695	555
		c-JunΔ/ΔMx1-Cre
	Isotype	178	174	38.4	35.2
	CCR2	468	689	169	153

## Sheet: Ext_Fig8j
	Source Data -Splenic pDC - Development
	Splenic pDC
		c-Junfl/fl
	Control	0.240392	0.201667	0.154412	0.483465	0.30325	0.198453
	IMQ	0.070581	0.0642	0.11965	0.234843	0.172486
		c-JunΔ/ΔCD11c-Cre
	Control	0.219684	0.275248	0.136392	0.204883	0.390385	0.423404
	IMQ	0.046967	0.10233	0.064416	0.126938	0.141051	0.08454

## Sheet: Ext_Fig8l
	Source Data -Lymph node - Development
	Lymph node pDC
		c-Junfl/fl
	Control	0.258509	0.786377	0.471939	1.60477	1.00595	1.0126
	IMQ	0.345382	0.371327	0.72815	0.564229	0.548016
		c-JunΔ/ΔCD11c-Cre
	Control	0.84396	0.983455	0.667652	0.432348	1.14004	0.793825
	IMQ	0.376248	0.262178	0.437972	0.390316	0.285458	0.47668
