# Supplementary material for: Systemic IFN-I combined with topical TLR7/8 agonists promotes distant tumor suppression by c-Jun-dependent IL-12 expression in dendritic cells
Source: Nat Cancer. 2025 Jan 23;6(1):175–93. doi: 10.1038/s43018-024-00889-9 (PMC11779648; doi:10.1038/s43018-024-00889-9)
Supplement: Supplementary file 19 — Statistical source data. [file 43018_2024_889_MOESM19_ESM.xlsx]

## Sheet: Ext_Fig.9b
	Source Data - B16 - F10 Myeloid cells
		Control								Control
	Neutrophils	1.2	0.4	0.4	1.5	1.4			pDC	0.7772	0.4393	0.6858	1.0291	0.8941
	Macrophages	4.4	5.5	8.3	5.4	6.8			DC1	0.338	0.3669	0.4293	0.4055	0.8076
	Monocytes	13.2	15.9	32	8.2	9			DC2	2.3637	2.379	2.3648	3.1036	4.1641
		Oral								Oral
	Neutrophils	3.5	5.6		2.6				pDC	0.3403	0.2678	0.2711	0.3154
	Macrophages	9.1	8.8	9.4	16.6				DC1	0.4524	0.2455	0.3468	0.7976
	Monocytes	5.4	6	10.4	17.7				DC2	1.1849	1.0936	1.2294	2.2006
		Topical								Topical
	Neutrophils	6.2	2.7	3.9					pDC	0.2821	0.4225	0.4213	0.345
	Macrophages	6.3	10.1	19.8	7.4				DC1	0.1736	0.1595	0.8392	0.3912
	Monocytes	13.7	18.6	2.4	9.3				DC2	0.9547	1.0338	1.5193	2.1992
		Topical & Oral								Topical & Oral
	Neutrophils	3.5	12.8	11.2	6.7	6.5			pDC	0.0974	0.071	0.0732	0.1005	0.1163
	Macrophages	7.3	6.2	5.3	4.8	8.5			DC1	0.2142	0.1448	0.1135	0.1701	0.2295
	Monocytes	10.8	11	10.6	16.7	23			DC2	0.7886	0.684	0.6189	1.2913	0.7357

## Sheet: Ext_Fig.9c
	Source Data - pDC - Activation
	PD-L1
	Control	Oral	Topical	Topical & Oral
	1.5	9.4	4.3	2.5
	0.7	1.7	3.6	8
	3.2	3.5	0	5
	0.5	8	0.9	5.1
	1.2			8.1
	CD80
	Control	Oral	Topical	Topical & Oral
	0.9	0	4.3	5
	1.1	0	2.3	4
	1.4	2.3	0.8	5
	0.4		0.9	5.1
	0			5.4
	CD86
	Control	Oral	Topical	Topical & Oral
	0.6	0	0.9	2.5
	0.4	1.7	4	4
	1.1	1.2	0	5
	0.5		0.9	2.6
	0.4			2.7

## Sheet: Ext_Fig.9d
	Source Data - DC2 - Activation
	PD-L1
	Control	Oral	Topical	Topical & Oral
	2.2	6.4	7.8	6.2
	4.5	11	5.5	6.2
	1.7	10.5	13.1	4.1
	6.4	13	9.1	8.4
	7.7			7.7
	CD80
	Control	Oral	Topical	Topical & Oral
	63.7	56.8	61.9	51.2
	54.4	50.6	59.8	59.3
	69.3	60.5	42.8	46.7
	45.4	64.6	46.4	54.3
	46.8			59.4
	CD86
	Control	Oral	Topical	Topical & Oral
	15.5	11.1	23.5	11.1
	18.9	13.9	30.7	14.9
		18.7	17	10.7
	19.8		17.1	14.6
	17.1			14.1

## Sheet: Ext_Fig.9e
	Source Data - DC1 - Activation
	PD-L1
	Control	Oral	Topical	Topical & Oral
	24.5	39.8	36.1	45.5
	23.3	34.5	48.2	41.2
		30	19.4	35.5
	21.1	45.5	44.9	39.4
	26.8			65.8
	CD80
	Control	Oral	Topical	Topical & Oral
	37.4	31	40.3	42
	30	18.2	39.5	35.3
	51.6	46.4	28.1	25.8
	24.2	43.2	38.6	33.3
	23.2			50.7
	CD86
	Control	Oral	Topical	Topical & Oral
	17	8	29.2	13.6
	12.6	3.6	27.2	11.8
	32.2	14.5	6.7	3.2
	14.8	28.2	11.8	7.6
	8.5			8.2

## Sheet: Ext_Fig.9f
	Source Data - FACS - Treatment termination
	CD44+ CD8 TC
	Control	Oral	Topical	Topical & Oral
	2.46	2.34	2.26	2.64
	2.45	3.33	1.66	4.57
	2.67	1.93	2.89	3.47
	3.06		3.01	4.68
	2.69			6.24
	PD-1+ TIM-3- CD8 TC
	Control	Oral	Topical	Topical & Oral
	9.02	4.98	2.28	3.79
	6.55	3.96	3.93	5.14
	8.12	5.17	4.4	4.7
	4.72		5.03	4.75
	4.95			4.04
	PD-1+ TIM-3+ CD8 TC
	Control	Oral	Topical	Topical & Oral
	15.78	28.24	3.9	14.85
	8.95	29.1	3.21	15.15
		9.98	13.1	12.76
	6.58		20.82	15.03
	11.92			13.41

## Sheet: Ext_Fig.9g
	Source Data - Myeloid cells - B16-F10 - Treatment termination
		Control
	Macrophages	10.2	11.9	16.5	14.4	11.6
	Monocytes	35.9	24	32.4	29.7	37.1
		Oral
	Macrophages	24.8	6.7	13.7
	Monocytes	26.7	42.1	31.5
		Topical
	Macrophages	8	16.2	11	15
	Monocytes	17.5	37.5	34.4	37.1
		Topical & Oral
	Macrophages	18.7	11.1	8.9	11	7.6
	Monocytes	40.5	35.3	41.5	30.4	31.8
		Control
	DC2	2.8317	3.5856	2.8059	5.2491	2.3073
	DC1	0.8445	0.4986	1.3281	0.854	0.6928
	pDC	0.8445	0.4986	1.3281	0.854	0.6928
	Neutrophils	2		2	3.9	0.3
		Oral
	DC2	4.9065	2.8894	4.9234
	DC1	1.541	0.6825	1.4085
	pDC	1.541	0.6825	1.4085
	Neutrophils	6.6	1.1	4.3
		Topical
	DC2	4.3856	4.5133	2.8146	2.7067
	DC1	0.6462	0.708	0.4307	0.5012
	pDC	0.6462	0.708	0.4307	0.5012
	Neutrophils	0.8	1.2	1.9	1.7
		Topical & Oral
	DC2	2.7741	2.4206	3.2837	3.0034	2.0691
	DC1	0.736	0.7955	1.1122	0.7765	0.6333
	pDC	0.736	0.7955	1.1122	0.7765	0.6333
	Neutrophils	2.6	0.8	0.5	1.2	0.8

## Sheet: Ext_Fig.9h
	Source Data - DC Activation - B16-F10 - Treatment termination
	PD-L1 pDC
	Control	Oral	Topical	Topical & Oral
	1.4	0.7	1	3
	0.2	1.2	1.3	3
	3.1	0.6	1	1.7
	3.5		0.8	1.9
	1.7			2.4
	CD80 pDC
	Control	Oral	Topical	Topical & Oral
	1.1	1	1	3.8
	0.8	1.9	1.3	2.6
	1.2	0.9	0.7	0.8
	0.9		1.1	1.3
	1.7			2
	CD86 pDC
	Control	Oral	Topical	Topical & Oral
	0.8	0.9	0.9	2.7
	1.4	3.4	2.2	0.5
	0.9	1.2	1.1	2.7
	2.2		0.6	2
	1			1.6
