# Supplementary material for: Systemic IFN-I combined with topical TLR7/8 agonists promotes distant tumor suppression by c-Jun-dependent IL-12 expression in dendritic cells
Source: Nat Cancer. 2025 Jan 23;6(1):175–93. doi: 10.1038/s43018-024-00889-9 (PMC11779648; doi:10.1038/s43018-024-00889-9)
Supplement: Supplementary file 20 — Statistical source data. [file 43018_2024_889_MOESM20_ESM.xlsx]

## Sheet: Ext_Fig.10b
	Source Data - B16-F10 Anti-PD-1 therapy
		Ig control
	day1	14.13	22.4379	25.6433	8.17708	9.8125	8.17708
	day2	93.5469	62.8262	103.869	19.3769	21.1741	25.7731
	day3	105.419	70.7819	159.198	50.868	47.6887	75.8833
	day4	129.996	91.8188	171.495	83.9322	91.8188	150.354
	day5	220.319	117.321	189.361	156.372	212.84	281.118
		anti-PD1
	day1	13.0833	22.4379	14.13	4.18667	14.13	8.17708
	day2	192.325	103.869	39.6959	14.13	49.8083	24.3612
	day3	363.033	215.404	85.4582	50.9392	122.46	46.606
	day4	456.728	238.74	124.995	69.3417	171.812	114.432
	day5	495.963	323.812	149.381	96.1405	176.652	199.686
		Ig control + IMQ topical and oral
	day1	18.84	18.84	11.4479	9.8125		4.18667
	day2	22.4379	37.68	14.13	9.8125		8.17708
	day3	71.9583	41.5422	14.601	33.4933		33.4933
	day4	55.3687	44.5796	16.485	33.4933		57.8765
	day5	66.725	42.5763	14.13	33.4933		96.8292
		anti-PD1 + IMQ topical and oral
	day1	25.6433	5.23333	8.17708	4.18667		8.17708
	day2	73.5849	14.13	9.8125	4.18667		14.13
	day3	66.725	9.8125	9.8125	4.18667		47.6191
	day4	73.5849	9.8125	14.13	14.13		90.275
	day5	77.8301	10.1396	8.17708	14.13		81.1167

## Sheet: Ext_Fig.10c
	Source Data - B16-mOVA Anti-PD-1 therapy
	Day	Isotype IgG2a				anti-PD-1				Isotype IgG2a + IMQ topical & oral				anti-PD-1 + IMQ topical & oral
	1	33.51	33.51	22.45	27.61	27.61	22.45	27.61	22.45	27.61	33.51	22.45	27.61	27.61	27.61	33.51	27.61
	2	47.71	56.12	40.19	47.71	40.19	33.51	40.19	33.51	33.51	47.71	27.61	27.61	27.61	27.61	47.71	33.51
	3	75.77	87.11	47.71	56.12	56.12	40.19	47.71	40.19	40.19	65.45	33.51	40.19	40.19	33.51	65.45	40.19
	4	113.1	127.83	65.45	75.77	87.11	65.45	65.45	56.12	47.71	87.11	47.71	47.71	47.71	40.19	87.11	56.12
	5	199.53	220.89	87.11	99.54	113.1	65.45	87.11	65.45	65.45	113.1	47.71	56.12	56.12	56.12	113.1	75.77
	7	381.7	448.92	220.89	268.08	268.08	161.03	143.79	143.79	179.59	220.89	113.1	113.1	179.59	220.89	113.1	161.03
	8	448.92	606.13	294.01	381.7	294.01	161.03	143.79	143.79	268.08	321.56	143.79	113.1	220.89	268.08	113.1	199.53
	9	606.13	696.91	381.7	523.6	294.01	161.03	161.03	161.03	321.56	381.7	179.59	143.79	268.08	321.56	127.83	220.89
	10	904.78	904.78	606.13	728.59	321.56	220.89	220.89	220.89	381.7	523.6	220.89	179.59	321.56	448.92	179.59	268.08

## Sheet: Ext_Fig.10d
	Source Data - FACS - B16-mOVA - Anti-PD-1
	CD8 TC
	Control	Anti-PD-1	IMQ topical + oral	Anti-PD-1 & IMQ topical + oral
	5.7	15.7	7	8.5
	7.9	17.7	13.1	12.9
	5.6	16.3	15.9	17.9
	6.7	16.2	10.1	14.7
	Tetramer+ CD8 TC
	Control	Anti-PD-1	IMQ topical + oral	Anti-PD-1 & IMQ topical + oral
	0.69	1.52	1	2.5
	0.29	0.73	2.76	6.01
	1.17	2.01	2.83	2.06
	0.49	4.6	3.66	6.33

## Sheet: Ext_Fig.10e
	Source Data - FACS - B16-mOVA - Anti-PD-1
	Type I DC
	Control	Anti-PD-1	IMQ topical + oral	Anti-PD-1 & IMQ topical + oral
	0.23	0.43	0.31	0.18
	0.33	0.39	0.24	0.24
	0.35	0.3	1.51	0.23
	0.2	0.37	0.72	0.31
	Type II DC
	Control	Anti-PD-1	IMQ topical + oral	Anti-PD-1 & IMQ topical + oral
	3.75	0.95	2.12	1.03
	3.77	1.66	3.15	1.02
	4.19	1	3.23	0.44
		0.63	3.92	0.84
	pDC
	Control	Anti-PD-1	IMQ topical + oral	Anti-PD-1 & IMQ topical + oral
	1.3	1.1	1.8	0.8
	0.7	0.6	1.7	0.4
	0.9	0.6	0.7	0.3
	0.5	0.7	1	0.3
